# Supplementary material for: Plasma Exosomal miRNAs in Persons with and without Alzheimer Disease: Altered Expression and Prospects for Biomarkers
Source: PLoS One. 2015 Oct 1;10(10):e0139233. doi: 10.1371/journal.pone.0139233 (PMC4591334; doi:10.1371/journal.pone.0139233)
Supplement: S2 Dataset — Then, for each pair of miRNA loci, we calculated the Spearman rank correlation rho value in the AD group and separately in the Control group. The p-values indicate confidence that each rho value is significantly different from zero. Shown also is the difference in correlation values across groups (AD rho value minus Control rho value) and the absolute value of the difference. To assist in sorting the spreadsheet, we also indicate in which pairs a) AD rho and Control rho are both > 0.5; b) AD rho > 0.5 and [AD rho minus Control rho] > 0.5; c) Control rho > 0.5 and [Control rho minus AD rho] > 0.5; d) both AD and Control rho < -0.5; e) AD rho <-0.5, and [Control rho minus AD rho] > 0.5; f) Control rho < -0.5, and [AD rho minus Control rho] > 0.5. (XLSX) [file pone.0139233.s006.xlsx]

## Sheet: Sheet1
miRNA1	miRNA2	corr AD	pvalue AD	corr Controls	pvalue Controls	corr AD Minus Corr Controls	abs value	both AD and Controls >0.5	AD high Controls low	Controls high AD low	both AD and Controls neg	AD neg Controls not	Controls neg A not
hsa.let.7a.3p	hsa.let.7a.5p	0.646404	2.73024e-05	0.661712	1.50101e-05	-0.0153075	0.0153075	1	0	0	0	0	0
hsa.let.7a.3p	hsa.let.7b.3p	0.546762	0.000677573	0.201122	0.246649	0.34564	0.34564	0	0	0	0	0	0
hsa.let.7a.5p	hsa.let.7b.3p	0.656923	1.81647e-05	0.479552	0.00392674	0.177371	0.177371	0	0	0	0	0	0
hsa.let.7a.3p	hsa.let.7b.5p	0.562585	0.000435178	0.528191	0.00110886	0.0343938	0.0343938	1	0	0	0	0	0
hsa.let.7a.5p	hsa.let.7b.5p	0.919888	0	0.87479	6.21439e-09	0.045098	0.045098	1	0	0	0	0	0
hsa.let.7b.3p	hsa.let.7b.5p	0.61474	8.52677e-05	0.454902	0.00651186	0.159838	0.159838	0	0	0	0	0	0
hsa.let.7a.3p	hsa.let.7c.5p	0.597404	0.000151242	0.606452	0.000112612	-0.00904781	0.00904781	1	0	0	0	0	0
hsa.let.7a.5p	hsa.let.7c.5p	0.909524	0	0.842577	1.01997e-07	0.0669468	0.0669468	1	0	0	0	0	0
hsa.let.7b.3p	hsa.let.7c.5p	0.698262	3.10543e-06	0.551541	0.000723651	0.146721	0.146721	1	0	0	0	0	0
hsa.let.7b.5p	hsa.let.7c.5p	0.90028	0	0.812325	2.43979e-07	0.0879552	0.0879552	1	0	0	0	0	0
hsa.let.7a.3p	hsa.let.7d.3p	0.429445	0.0100391	0.357644	0.0349152	0.0718011	0.0718011	0	0	0	0	0	0
hsa.let.7a.5p	hsa.let.7d.3p	0.724981	8.41216e-07	0.534454	0.00111597	0.190527	0.190527	1	0	0	0	0	0
hsa.let.7b.3p	hsa.let.7d.3p	0.527319	0.00113404	0.195238	0.259948	0.332081	0.332081	0	0	0	0	0	0
hsa.let.7b.5p	hsa.let.7d.3p	0.763919	9.33864e-08	0.427451	0.0110081	0.336468	0.336468	0	0	0	0	0	0
hsa.let.7c.5p	hsa.let.7d.3p	0.677638	7.76203e-06	0.293838	0.0869006	0.383801	0.383801	0	0	0	0	0	0
hsa.let.7a.3p	hsa.let.7d.5p	0.599791	0.000140042	0.712483	1.57783e-06	-0.112692	0.112692	1	0	0	0	0	0
hsa.let.7a.5p	hsa.let.7d.5p	0.805602	2.83236e-07	0.75098	9.55649e-07	0.0546218	0.0546218	1	0	0	0	0	0
hsa.let.7b.3p	hsa.let.7d.5p	0.638363	3.69024e-05	0.294118	0.0865897	0.344245	0.344245	0	0	0	0	0	0
hsa.let.7b.5p	hsa.let.7d.5p	0.640056	5.16986e-05	0.487115	0.00333902	0.152941	0.152941	0	0	0	0	0	0
hsa.let.7c.5p	hsa.let.7d.5p	0.735014	1.56309e-06	0.541737	0.000930263	0.193277	0.193277	1	0	0	0	0	0
hsa.let.7d.3p	hsa.let.7d.5p	0.547797	0.000658664	0.52465	0.00141741	0.0231476	0.0231476	1	0	0	0	0	0
hsa.let.7a.3p	hsa.let.7e.5p	0.477362	0.00373463	0.741656	3.44116e-07	-0.264294	0.264294	0	0	0	0	0	0
hsa.let.7a.5p	hsa.let.7e.5p	0.8507	7.25487e-08	0.851261	7.06509e-08	-0.000560224	0.000560224	1	0	0	0	0	0
hsa.let.7b.3p	hsa.let.7e.5p	0.463164	0.00507963	0.480392	0.00385727	-0.0172277	0.0172277	0	0	0	0	0	0
hsa.let.7b.5p	hsa.let.7e.5p	0.862745	3.55136e-08	0.773109	5.53963e-07	0.0896359	0.0896359	1	0	0	0	0	0
hsa.let.7c.5p	hsa.let.7e.5p	0.808683	2.64825e-07	0.720448	2.61157e-06	0.0882353	0.0882353	1	0	0	0	0	0
hsa.let.7d.3p	hsa.let.7e.5p	0.779186	3.50857e-08	0.432493	0.0100251	0.346693	0.346693	0	0	0	0	0	0
hsa.let.7d.5p	hsa.let.7e.5p	0.621289	9.626e-05	0.696919	6.39006e-06	-0.0756303	0.0756303	1	0	0	0	0	0
hsa.let.7a.3p	hsa.let.7f.1.3p	0.489802	0.00282161	0.535242	0.000922778	-0.04544	0.04544	0	0	0	0	0	0
hsa.let.7a.5p	hsa.let.7f.1.3p	0.478517	0.00364028	0.648164	2.55309e-05	-0.169647	0.169647	0	0	0	0	0	0
hsa.let.7b.3p	hsa.let.7f.1.3p	0.383464	0.0229704	0.312302	0.067776	0.0711621	0.0711621	0	0	0	0	0	0
hsa.let.7b.5p	hsa.let.7f.1.3p	0.441543	0.00792271	0.642274	3.19064e-05	-0.200731	0.200731	0	0	0	0	0	0
hsa.let.7c.5p	hsa.let.7f.1.3p	0.476989	0.00376557	0.504454	0.00200074	-0.0274657	0.0274657	0	0	0	0	0	0
hsa.let.7d.3p	hsa.let.7f.1.3p	0.489857	0.00281808	0.51535	0.00153399	-0.0254936	0.0254936	0	0	0	0	0	0
hsa.let.7d.5p	hsa.let.7f.1.3p	0.365763	0.0307113	0.546419	0.00068395	-0.180656	0.180656	0	0	0	0	0	0
hsa.let.7e.5p	hsa.let.7f.1.3p	0.393875	0.0192273	0.515498	0.0015284	-0.121623	0.121623	0	0	0	0	0	0
hsa.let.7a.3p	hsa.let.7f.2.3p	0.337997	0.0470474	0.461723	0.00523708	-0.123726	0.123726	0	0	0	0	0	0
hsa.let.7a.5p	hsa.let.7f.2.3p	0.319495	0.0613609	0.317024	0.0635082	0.00247093	0.00247093	0	0	0	0	0	0
hsa.let.7b.3p	hsa.let.7f.2.3p	0.270629	0.115853	0.154441	0.375708	0.116188	0.116188	0	0	0	0	0	0
hsa.let.7b.5p	hsa.let.7f.2.3p	0.28892	0.0923145	0.155423	0.37264	0.133497	0.133497	0	0	0	0	0	0
hsa.let.7c.5p	hsa.let.7f.2.3p	0.348668	0.0400966	0.328397	0.0540966	0.020271	0.020271	0	0	0	0	0	0
hsa.let.7d.3p	hsa.let.7f.2.3p	0.312785	0.0673296	0.311128	0.0688719	0.00165754	0.00165754	0	0	0	0	0	0
hsa.let.7d.5p	hsa.let.7f.2.3p	0.456662	0.00582336	0.621553	6.74388e-05	-0.164891	0.164891	0	0	0	0	0	0
hsa.let.7e.5p	hsa.let.7f.2.3p	0.471249	0.00427024	0.377537	0.0253586	0.0937116	0.0937116	0	0	0	0	0	0
hsa.let.7f.1.3p	hsa.let.7f.2.3p	0.300793	0.0791214	0.131295	0.452168	0.169498	0.169498	0	0	0	0	0	0
hsa.let.7a.3p	hsa.let.7f.5p	0.623519	6.29612e-05	0.638991	3.60552e-05	-0.0154719	0.0154719	1	0	0	0	0	0
hsa.let.7a.5p	hsa.let.7f.5p	0.986275	0	0.992437	0	-0.00616246	0.00616246	1	0	0	0	0	0
hsa.let.7b.3p	hsa.let.7f.5p	0.645674	2.80694e-05	0.468347	0.0049626	0.177327	0.177327	0	0	0	0	0	0
hsa.let.7b.5p	hsa.let.7f.5p	0.905322	0	0.866106	2.65735e-08	0.0392157	0.0392157	1	0	0	0	0	0
hsa.let.7c.5p	hsa.let.7f.5p	0.893838	0	0.820168	2.02078e-07	0.0736695	0.0736695	1	0	0	0	0	0
hsa.let.7d.3p	hsa.let.7f.5p	0.767841	7.31361e-08	0.538095	0.00101938	0.229746	0.229746	1	0	0	0	0	0
hsa.let.7d.5p	hsa.let.7f.5p	0.787675	4.09433e-07	0.733333	1.65397e-06	0.0543417	0.0543417	1	0	0	0	0	0
hsa.let.7e.5p	hsa.let.7f.5p	0.856863	5.26164e-08	0.834174	1.36266e-07	0.0226891	0.0226891	1	0	0	0	0	0
hsa.let.7f.1.3p	hsa.let.7f.5p	0.508157	0.00182986	0.620335	7.03568e-05	-0.112178	0.112178	1	0	0	0	0	0
hsa.let.7f.2.3p	hsa.let.7f.5p	0.273773	0.111516	0.317726	0.0628922	-0.0439534	0.0439534	0	0	0	0	0	0
hsa.let.7a.3p	hsa.let.7g.5p	0.648931	2.4791e-05	0.755961	1.51209e-07	-0.10703	0.10703	1	0	0	0	0	0
hsa.let.7a.5p	hsa.let.7g.5p	0.940336	0	0.894118	0	0.0462185	0.0462185	1	0	0	0	0	0
hsa.let.7b.3p	hsa.let.7g.5p	0.696293	3.40023e-06	0.310084	0.0702533	0.386209	0.386209	0	0	0	0	0	0
hsa.let.7b.5p	hsa.let.7g.5p	0.831653	1.47302e-07	0.703081	5.03884e-06	0.128571	0.128571	1	0	0	0	0	0
hsa.let.7c.5p	hsa.let.7g.5p	0.893277	0	0.72605	2.13136e-06	0.167227	0.167227	1	0	0	0	0	0
hsa.let.7d.3p	hsa.let.7g.5p	0.675538	8.48691e-06	0.537815	0.00102654	0.137722	0.137722	1	0	0	0	0	0
hsa.let.7d.5p	hsa.let.7g.5p	0.915966	0	0.901681	0	0.0142857	0.0142857	1	0	0	0	0	0
hsa.let.7e.5p	hsa.let.7g.5p	0.784314	4.38244e-07	0.796359	3.4354e-07	-0.0120448	0.0120448	1	0	0	0	0	0
hsa.let.7f.1.3p	hsa.let.7g.5p	0.461405	0.00527233	0.622838	6.44813e-05	-0.161433	0.161433	0	0	0	0	0	0
hsa.let.7f.2.3p	hsa.let.7g.5p	0.454979	0.00603046	0.571992	0.000330905	-0.117012	0.117012	0	0	0	0	0	0
hsa.let.7f.5p	hsa.let.7g.5p	0.92437	0	0.872269	1.17254e-08	0.0521008	0.0521008	1	0	0	0	0	0
hsa.let.7a.3p	hsa.let.7i.3p	0.18812	0.279159	-0.0855541	0.625082	0.273674	0.273674	0	0	0	0	0	0
hsa.let.7a.5p	hsa.let.7i.3p	0.225807	0.192133	0.118487	0.496351	0.107319	0.107319	0	0	0	0	0	0
hsa.let.7b.3p	hsa.let.7i.3p	0.428613	0.0102008	0.195518	0.259254	0.233095	0.233095	0	0	0	0	0	0
hsa.let.7b.5p	hsa.let.7i.3p	0.15007	0.389529	0.180952	0.296969	-0.0308821	0.0308821	0	0	0	0	0	0
hsa.let.7c.5p	hsa.let.7i.3p	0.146985	0.399462	0.160224	0.356449	-0.0132394	0.0132394	0	0	0	0	0	0
hsa.let.7d.3p	hsa.let.7i.3p	0.122309	0.483962	0.261905	0.128399	-0.139596	0.139596	0	0	0	0	0	0
hsa.let.7d.5p	hsa.let.7i.3p	0.398598	0.017705	0.173389	0.317881	0.225209	0.225209	0	0	0	0	0	0
hsa.let.7e.5p	hsa.let.7i.3p	0.119215	0.49517	-0.0871148	0.617556	0.20633	0.20633	0	0	0	0	0	0
hsa.let.7f.1.3p	hsa.let.7i.3p	0.128212	0.462947	0.278289	0.105501	-0.150077	0.150077	0	0	0	0	0	0
hsa.let.7f.2.3p	hsa.let.7i.3p	0.146629	0.400615	0.048719	0.781072	0.0979102	0.0979102	0	0	0	0	0	0
hsa.let.7f.5p	hsa.let.7i.3p	0.229173	0.185413	0.101681	0.559734	0.127492	0.127492	0	0	0	0	0	0
hsa.let.7g.5p	hsa.let.7i.3p	0.325667	0.0562481	0.138655	0.425486	0.187011	0.187011	0	0	0	0	0	0
hsa.let.7a.3p	hsa.let.7i.5p	0.460935	0.00532484	0.600562	0.000136589	-0.139627	0.139627	0	0	0	0	0	0
hsa.let.7a.5p	hsa.let.7i.5p	0.664986	2.13952e-05	0.65014	3.64614e-05	0.0148459	0.0148459	1	0	0	0	0	0
hsa.let.7b.3p	hsa.let.7i.5p	0.597867	0.000149009	0.102801	0.555393	0.495066	0.495066	0	0	0	0	0	0
hsa.let.7b.5p	hsa.let.7i.5p	0.579552	0.000338784	0.502521	0.00237449	0.0770308	0.0770308	1	0	0	0	0	0
hsa.let.7c.5p	hsa.let.7i.5p	0.640336	5.12069e-05	0.456022	0.00636848	0.184314	0.184314	0	0	0	0	0	0
hsa.let.7d.3p	hsa.let.7i.5p	0.524547	0.00121744	0.52381	0.00144631	0.000737014	0.000737014	1	0	0	0	0	0
hsa.let.7d.5p	hsa.let.7i.5p	0.82549	1.75764e-07	0.873669	8.62397e-09	-0.0481793	0.0481793	1	0	0	0	0	0
hsa.let.7e.5p	hsa.let.7i.5p	0.531092	0.00121223	0.55014	0.000750418	-0.0190476	0.0190476	1	0	0	0	0	0
hsa.let.7f.1.3p	hsa.let.7i.5p	0.460794	0.00534072	0.594273	0.000167155	-0.133479	0.133479	0	0	0	0	0	0
hsa.let.7f.2.3p	hsa.let.7i.5p	0.463675	0.00502486	0.557952	0.000496554	-0.0942768	0.0942768	0	0	0	0	0	0
hsa.let.7f.5p	hsa.let.7i.5p	0.666387	2.03231e-05	0.635574	6.01716e-05	0.0308123	0.0308123	1	0	0	0	0	0
hsa.let.7g.5p	hsa.let.7i.5p	0.795798	3.47482e-07	0.853221	6.4144e-08	-0.057423	0.057423	1	0	0	0	0	0
hsa.let.7i.3p	hsa.let.7i.5p	0.518374	0.00142277	0.359104	0.0347818	0.15927	0.15927	0	0	0	0	0	0
hsa.let.7a.3p	hsa.miR.100.5p	-0.135065	0.439172	0.082749	0.636511	-0.217814	0.217814	0	0	0	0	0	0
hsa.let.7a.5p	hsa.miR.100.5p	-0.202241	0.242979	-0.0789916	0.650859	-0.123249	0.123249	0	0	0	0	0	0
hsa.let.7b.3p	hsa.miR.100.5p	0.0584931	0.738554	0.166387	0.338054	-0.107893	0.107893	0	0	0	0	0	0
hsa.let.7b.5p	hsa.miR.100.5p	-0.27423	0.110908	-0.00896359	0.959656	-0.265266	0.265266	0	0	0	0	0	0
hsa.let.7c.5p	hsa.miR.100.5p	-0.0907563	0.602865	0.141457	0.416117	-0.232213	0.232213	0	0	0	0	0	0
hsa.let.7d.3p	hsa.miR.100.5p	-0.244835	0.156325	-0.122689	0.481105	-0.122146	0.122146	0	0	0	0	0	0
hsa.let.7d.5p	hsa.miR.100.5p	0.0383754	0.826449	-0.198039	0.253068	0.236415	0.236415	0	0	0	0	0	0
hsa.let.7e.5p	hsa.miR.100.5p	-0.223529	0.196073	-0.0280112	0.873034	-0.195518	0.195518	0	0	0	0	0	0
hsa.let.7f.1.3p	hsa.miR.100.5p	-0.0116115	0.947217	-0.226901	0.189929	0.21529	0.21529	0	0	0	0	0	0
hsa.let.7f.2.3p	hsa.miR.100.5p	0.139411	0.42445	0.0591086	0.735901	0.0803024	0.0803024	0	0	0	0	0	0
hsa.let.7f.5p	hsa.miR.100.5p	-0.2	0.248325	-0.0820728	0.638143	-0.117927	0.117927	0	0	0	0	0	0
hsa.let.7g.5p	hsa.miR.100.5p	-0.0372549	0.831459	-0.118207	0.497376	0.0809524	0.0809524	0	0	0	0	0	0
hsa.let.7i.3p	hsa.miR.100.5p	0.566059	0.000393679	0.00532213	0.9763	0.560737	0.560737	0	1	0	0	0	0
hsa.let.7i.5p	hsa.miR.100.5p	0.0773109	0.657837	-0.130532	0.453318	0.207843	0.207843	0	0	0	0	0	0
hsa.let.7a.3p	hsa.miR.101.3p	-0.174939	0.314827	-0.0446003	0.799184	-0.130339	0.130339	0	0	0	0	0	0
hsa.let.7a.5p	hsa.miR.101.3p	-0.143417	0.40963	-0.326891	0.055796	0.183473	0.183473	0	0	0	0	0	0
hsa.let.7b.3p	hsa.miR.101.3p	0.0908331	0.603806	-0.362745	0.0328847	0.453578	0.453578	0	0	0	0	0	0
hsa.let.7b.5p	hsa.miR.101.3p	-0.263866	0.125486	-0.402521	0.0171668	0.138655	0.138655	0	0	0	0	0	0
hsa.let.7c.5p	hsa.miR.101.3p	-0.147899	0.395021	-0.442577	0.00828254	0.294678	0.294678	0	0	0	0	0	0
hsa.let.7d.3p	hsa.miR.101.3p	-0.0684922	0.695835	0.187675	0.279144	-0.256167	0.256167	0	0	0	0	0	0
hsa.let.7d.5p	hsa.miR.101.3p	0.332493	0.0515465	0.229132	0.184875	0.103361	0.103361	0	0	0	0	0	0
hsa.let.7e.5p	hsa.miR.101.3p	-0.203361	0.240336	-0.314566	0.0661362	0.111204	0.111204	0	0	0	0	0	0
hsa.let.7f.1.3p	hsa.miR.101.3p	0.00336123	0.984711	0.00191416	0.991293	0.00144707	0.00144707	0	0	0	0	0	0
hsa.let.7f.2.3p	hsa.miR.101.3p	0.329033	0.0536053	0.303406	0.0764251	0.025627	0.025627	0	0	0	0	0	0
hsa.let.7f.5p	hsa.miR.101.3p	-0.154062	0.37544	-0.341457	0.0452935	0.187395	0.187395	0	0	0	0	0	0
hsa.let.7g.5p	hsa.miR.101.3p	0.0991597	0.569557	-0.00308123	0.986547	0.102241	0.102241	0	0	0	0	0	0
hsa.let.7i.3p	hsa.miR.101.3p	0.450772	0.00657608	0.202521	0.242316	0.248251	0.248251	0	0	0	0	0	0
hsa.let.7i.5p	hsa.miR.101.3p	0.422969	0.0119499	0.371148	0.0288305	0.0518207	0.0518207	0	0	0	0	0	0
hsa.miR.100.5p	hsa.miR.101.3p	0.418207	0.013025	-0.111765	0.521252	0.529972	0.529972	0	0	0	0	0	0
hsa.let.7a.3p	hsa.miR.101.5p	0.0846398	0.628798	0.149719	0.390652	-0.0650793	0.0650793	0	0	0	0	0	0
hsa.let.7a.5p	hsa.miR.101.5p	-0.052735	0.763519	-0.123703	0.478955	0.0709678	0.0709678	0	0	0	0	0	0
hsa.let.7b.3p	hsa.miR.101.5p	0.135737	0.436879	-0.139131	0.425391	0.274867	0.274867	0	0	0	0	0	0
hsa.let.7b.5p	hsa.miR.101.5p	-0.100701	0.564894	-0.235905	0.172476	0.135203	0.135203	0	0	0	0	0	0
hsa.let.7c.5p	hsa.miR.101.5p	-0.0746144	0.670117	-0.182609	0.293739	0.107994	0.107994	0	0	0	0	0	0
hsa.let.7d.3p	hsa.miR.101.5p	0.0816327	0.641082	0.136606	0.433921	-0.0549733	0.0549733	0	0	0	0	0	0
hsa.let.7d.5p	hsa.miR.101.5p	0.278261	0.105538	0.416831	0.0127387	-0.13857	0.13857	0	0	0	0	0	0
hsa.let.7e.5p	hsa.miR.101.5p	-0.102945	0.556209	0.0356242	0.839006	-0.13857	0.13857	0	0	0	0	0	0
hsa.let.7f.1.3p	hsa.miR.101.5p	0.146878	0.399809	-0.0362726	0.836114	0.18315	0.18315	0	0	0	0	0	0
hsa.let.7f.2.3p	hsa.miR.101.5p	0.49073	0.00276206	0.544675	0.000717157	-0.0539448	0.0539448	0	0	0	0	0	0
hsa.let.7f.5p	hsa.miR.101.5p	-0.0776999	0.657291	-0.129032	0.460065	0.0513324	0.0513324	0	0	0	0	0	0
hsa.let.7g.5p	hsa.miR.101.5p	0.152314	0.382396	0.186536	0.2833	-0.0342216	0.0342216	0	0	0	0	0	0
hsa.let.7i.3p	hsa.miR.101.5p	0.373596	0.0270573	0.100982	0.563805	0.272614	0.272614	0	0	0	0	0	0
hsa.let.7i.5p	hsa.miR.101.5p	0.360169	0.0335606	0.394671	0.0189634	-0.0345021	0.0345021	0	0	0	0	0	0
hsa.miR.100.5p	hsa.miR.101.5p	0.329594	0.0531746	-0.0471249	0.788069	0.376718	0.376718	0	0	0	0	0	0
hsa.miR.101.3p	hsa.miR.101.5p	0.758486	1.30029e-07	0.786537	2.12987e-08	-0.0280505	0.0280505	1	0	0	0	0	0
hsa.let.7a.3p	hsa.miR.103a.3p	0.214813	0.215262	0.373352	0.027165	-0.15854	0.15854	0	0	0	0	0	0
hsa.let.7a.5p	hsa.miR.103a.3p	0.29944	0.0808448	0.0764706	0.661337	0.222969	0.222969	0	0	0	0	0	0
hsa.let.7b.3p	hsa.miR.103a.3p	0.191509	0.27043	-0.127171	0.465118	0.31868	0.31868	0	0	0	0	0	0
hsa.let.7b.5p	hsa.miR.103a.3p	0.345658	0.0425824	-0.107843	0.53606	0.453501	0.453501	0	0	0	0	0	0
hsa.let.7c.5p	hsa.miR.103a.3p	0.380672	0.0247458	0.0232493	0.894592	0.357423	0.357423	0	0	0	0	0	0
hsa.let.7d.3p	hsa.miR.103a.3p	0.388122	0.0212272	0.303361	0.0768061	0.0847611	0.0847611	0	0	0	0	0	0
hsa.let.7d.5p	hsa.miR.103a.3p	0.5	0.00251322	0.558824	0.000597659	-0.0588235	0.0588235	0	0	0	0	0	0
hsa.let.7e.5p	hsa.miR.103a.3p	0.44986	0.00719215	0.192437	0.266952	0.257423	0.257423	0	0	0	0	0	0
hsa.let.7f.1.3p	hsa.miR.103a.3p	0.0910587	0.602904	0.168593	0.332974	-0.0775345	0.0775345	0	0	0	0	0	0
hsa.let.7f.2.3p	hsa.miR.103a.3p	0.703226	2.46261e-06	0.720114	1.07892e-06	-0.016888	0.016888	1	0	0	0	0	0
hsa.let.7f.5p	hsa.miR.103a.3p	0.282913	0.0997194	0.047619	0.785387	0.235294	0.235294	0	0	0	0	0	0
hsa.let.7g.5p	hsa.miR.103a.3p	0.503081	0.00234459	0.453221	0.00673217	0.0498599	0.0498599	0	0	0	0	0	0
hsa.let.7i.3p	hsa.miR.103a.3p	0.0199159	0.90959	0.0683473	0.695529	-0.0484315	0.0484315	0	0	0	0	0	0
hsa.let.7i.5p	hsa.miR.103a.3p	0.509524	0.00202375	0.585434	0.000286488	-0.0759104	0.0759104	1	0	0	0	0	0
hsa.miR.100.5p	hsa.miR.103a.3p	-0.035014	0.841501	-0.128291	0.461167	0.0932773	0.0932773	0	0	0	0	0	0
hsa.miR.101.3p	hsa.miR.103a.3p	0.380672	0.0247458	0.636695	5.79427e-05	-0.256022	0.256022	0	0	0	0	0	0
hsa.miR.101.5p	hsa.miR.103a.3p	0.388219	0.0211922	0.711642	1.64415e-06	-0.323422	0.323422	0	0	0	0	0	0
hsa.let.7a.3p	hsa.miR.103b	-0.00870483	0.960418	0.153156	0.379741	-0.161861	0.161861	0	0	0	0	0	0
hsa.let.7a.5p	hsa.miR.103b	0.143417	0.40963	-0.141737	0.415187	0.285154	0.285154	0	0	0	0	0	0
hsa.let.7b.3p	hsa.miR.103b	0.127391	0.465839	-0.3493	0.040341	0.476691	0.476691	0	0	0	0	0	0
hsa.let.7b.5p	hsa.miR.103b	0.153782	0.376317	-0.280392	0.102874	0.434174	0.434174	0	0	0	0	0	0
hsa.let.7c.5p	hsa.miR.103b	0.159384	0.359003	-0.310924	0.0694663	0.470308	0.470308	0	0	0	0	0	0
hsa.let.7d.3p	hsa.miR.103b	0.299881	0.0800799	0.285714	0.0963018	0.0141667	0.0141667	0	0	0	0	0	0
hsa.let.7d.5p	hsa.miR.103b	0.403081	0.0170018	0.380392	0.0248587	0.0226891	0.0226891	0	0	0	0	0	0
hsa.let.7e.5p	hsa.miR.103b	0.285714	0.0963018	-0.110364	0.526517	0.396078	0.396078	0	0	0	0	0	0
hsa.let.7f.1.3p	hsa.miR.103b	0.0812806	0.642527	0.150335	0.388683	-0.0690545	0.0690545	0	0	0	0	0	0
hsa.let.7f.2.3p	hsa.miR.103b	0.558486	0.000489109	0.339769	0.0458301	0.218716	0.218716	0	0	0	0	0	0
hsa.let.7f.5p	hsa.miR.103b	0.143697	0.408708	-0.147619	0.395926	0.291317	0.291317	0	0	0	0	0	0
hsa.let.7g.5p	hsa.miR.103b	0.338375	0.0473694	0.215966	0.211941	0.122409	0.122409	0	0	0	0	0	0
hsa.let.7i.3p	hsa.miR.103b	0.163535	0.347891	0.171429	0.323451	-0.00789405	0.00789405	0	0	0	0	0	0
hsa.let.7i.5p	hsa.miR.103b	0.582913	0.000307945	0.526611	0.00135194	0.0563025	0.0563025	1	0	0	0	0	0
hsa.miR.100.5p	hsa.miR.103b	0.0585434	0.737601	-0.238375	0.167408	0.296919	0.296919	0	0	0	0	0	0
hsa.miR.101.3p	hsa.miR.103b	0.641176	4.97574e-05	0.841457	1.06343e-07	-0.20028	0.20028	1	0	0	0	0	0
hsa.miR.101.5p	hsa.miR.103b	0.515008	0.00154708	0.724264	8.7289e-07	-0.209257	0.209257	1	0	0	0	0	0
hsa.miR.103a.3p	hsa.miR.103b	0.821008	1.97813e-07	0.768347	6.15884e-07	0.0526611	0.0526611	1	0	0	0	0	0
hsa.let.7a.3p	hsa.miR.106a.5p	-0.0919508	0.599342	0.257956	0.134623	-0.349907	0.349907	0	0	0	0	0	0
hsa.let.7a.5p	hsa.miR.106a.5p	-0.00168303	0.992344	-0.0115299	0.947588	0.00984687	0.00984687	0	0	0	0	0	0
hsa.let.7b.3p	hsa.miR.106a.5p	0.192341	0.268314	-0.235941	0.172408	0.428282	0.428282	0	0	0	0	0	0
hsa.let.7b.5p	hsa.miR.106a.5p	-0.0684433	0.696042	-0.03234	0.85368	-0.0361033	0.0361033	0	0	0	0	0	0
hsa.let.7c.5p	hsa.miR.106a.5p	-0.00729313	0.966833	-0.0494942	0.777675	0.0422011	0.0422011	0	0	0	0	0	0
hsa.let.7d.3p	hsa.miR.106a.5p	0.138579	0.427246	0.144264	0.408338	-0.00568507	0.00568507	0	0	0	0	0	0
hsa.let.7d.5p	hsa.miR.106a.5p	0.316129	0.0643005	0.161419	0.354249	0.154711	0.154711	0	0	0	0	0	0
hsa.let.7e.5p	hsa.miR.106a.5p	-0.051613	0.768412	-0.0224974	0.897929	-0.0291156	0.0291156	0	0	0	0	0	0
hsa.let.7f.1.3p	hsa.miR.106a.5p	0.112606	0.519545	0.200301	0.248623	-0.0876951	0.0876951	0	0	0	0	0	0
hsa.let.7f.2.3p	hsa.miR.106a.5p	0.253652	0.141482	0.188879	0.277188	0.0647728	0.0647728	0	0	0	0	0	0
hsa.let.7f.5p	hsa.miR.106a.5p	0.0230014	0.895654	-0.0419013	0.81111	0.0649028	0.0649028	0	0	0	0	0	0
hsa.let.7g.5p	hsa.miR.106a.5p	0.215989	0.212701	0.194321	0.263323	0.021668	0.021668	0	0	0	0	0	0
hsa.let.7i.3p	hsa.miR.106a.5p	0.273034	0.112525	0.0818342	0.640257	0.1912	0.1912	0	0	0	0	0	0
hsa.let.7i.5p	hsa.miR.106a.5p	0.382329	0.0234131	0.25422	0.140562	0.128108	0.128108	0	0	0	0	0	0
hsa.miR.100.5p	hsa.miR.106a.5p	0.231136	0.181571	-0.0565246	0.747061	0.287661	0.287661	0	0	0	0	0	0
hsa.miR.101.3p	hsa.miR.106a.5p	0.681908	6.45968e-06	0.403265	0.016301	0.278643	0.278643	0	0	0	0	0	0
hsa.miR.101.5p	hsa.miR.106a.5p	0.46882	0.00450075	0.432556	0.00945371	0.0362646	0.0362646	0	0	0	0	0	0
hsa.miR.103a.3p	hsa.miR.106a.5p	0.507995	0.00183705	0.452197	0.00638672	0.0557979	0.0557979	0	0	0	0	0	0
hsa.miR.103b	hsa.miR.106a.5p	0.573633	0.000315195	0.559341	0.000477396	0.0142924	0.0142924	1	0	0	0	0	0
hsa.let.7a.3p	hsa.miR.106b.3p	-0.111618	0.523238	0.279944	0.10336	-0.391563	0.391563	0	0	0	0	0	0
hsa.let.7a.5p	hsa.miR.106b.3p	-0.0655462	0.707464	0.0915966	0.599496	-0.157143	0.157143	0	0	0	0	0	0
hsa.let.7b.3p	hsa.miR.106b.3p	0.178854	0.303947	-0.269748	0.117045	0.448602	0.448602	0	0	0	0	0	0
hsa.let.7b.5p	hsa.miR.106b.3p	-0.0770308	0.659003	0.027451	0.875566	-0.104482	0.104482	0	0	0	0	0	0
hsa.let.7c.5p	hsa.miR.106b.3p	-0.0176471	0.920049	0.000840336	0.996797	-0.0184874	0.0184874	0	0	0	0	0	0
hsa.let.7d.3p	hsa.miR.106b.3p	-0.0338959	0.846721	0.131373	0.450394	-0.165268	0.165268	0	0	0	0	0	0
hsa.let.7d.5p	hsa.miR.106b.3p	0.241737	0.161364	0.448739	0.00735138	-0.207003	0.207003	0	0	0	0	0	0
hsa.let.7e.5p	hsa.miR.106b.3p	-0.140056	0.420787	0.0179272	0.918774	-0.157983	0.157983	0	0	0	0	0	0
hsa.let.7f.1.3p	hsa.miR.106b.3p	0.080975	0.643782	0.325701	0.0562201	-0.244726	0.244726	0	0	0	0	0	0
hsa.let.7f.2.3p	hsa.miR.106b.3p	0.267041	0.120956	0.316042	0.0643785	-0.0490007	0.0490007	0	0	0	0	0	0
hsa.let.7f.5p	hsa.miR.106b.3p	-0.0826331	0.635841	0.0823529	0.636992	-0.164986	0.164986	0	0	0	0	0	0
hsa.let.7g.5p	hsa.miR.106b.3p	0.131092	0.451367	0.362465	0.0330275	-0.231373	0.231373	0	0	0	0	0	0
hsa.let.7i.3p	hsa.miR.106b.3p	0.630295	4.95045e-05	0.411485	0.0146821	0.218811	0.218811	0	0	0	0	0	0
hsa.let.7i.5p	hsa.miR.106b.3p	0.539496	0.00098425	0.709244	3.97832e-06	-0.169748	0.169748	1	0	0	0	0	0
hsa.miR.100.5p	hsa.miR.106b.3p	0.533053	0.00115523	-0.0792717	0.649699	0.612325	0.612325	0	1	0	0	0	0
hsa.miR.101.3p	hsa.miR.106b.3p	0.728852	1.93027e-06	0.581793	0.000317934	0.147059	0.147059	1	0	0	0	0	0
hsa.miR.101.5p	hsa.miR.106b.3p	0.560449	0.000462577	0.455821	0.00592613	0.104628	0.104628	0	0	0	0	0	0
hsa.miR.103a.3p	hsa.miR.106b.3p	0.318487	0.0626931	0.495238	0.00279475	-0.176751	0.176751	0	0	0	0	0	0
hsa.miR.103b	hsa.miR.106b.3p	0.543697	0.000885194	0.648739	3.82976e-05	-0.105042	0.105042	1	0	0	0	0	0
hsa.miR.106a.5p	hsa.miR.106b.3p	0.559327	0.000477577	0.402422	0.0165476	0.156906	0.156906	0	0	0	0	0	0
hsa.let.7a.3p	hsa.miR.106b.5p	0.206248	0.234557	0.256382	0.137103	-0.0501333	0.0501333	0	0	0	0	0	0
hsa.let.7a.5p	hsa.miR.106b.5p	0.0955182	0.583886	0.0151261	0.931532	0.0803922	0.0803922	0	0	0	0	0	0
hsa.let.7b.3p	hsa.miR.106b.5p	0.309058	0.0708368	-0.170308	0.326661	0.479366	0.479366	0	0	0	0	0	0
hsa.let.7b.5p	hsa.miR.106b.5p	-0.0638655	0.714658	-0.209244	0.226779	0.145378	0.145378	0	0	0	0	0	0
hsa.let.7c.5p	hsa.miR.106b.5p	0.0464986	0.790336	-0.119048	0.494304	0.165546	0.165546	0	0	0	0	0	0
hsa.let.7d.3p	hsa.miR.106b.5p	-0.0224105	0.89832	0.147619	0.395926	-0.17003	0.17003	0	0	0	0	0	0
hsa.let.7d.5p	hsa.miR.106b.5p	0.57451	0.000390219	0.572269	0.000415234	0.0022409	0.0022409	1	0	0	0	0	0
hsa.let.7e.5p	hsa.miR.106b.5p	-0.0753501	0.666015	0.0767507	0.66017	-0.152101	0.152101	0	0	0	0	0	0
hsa.let.7f.1.3p	hsa.miR.106b.5p	0.0623355	0.722039	0.0675845	0.699677	-0.00524904	0.00524904	0	0	0	0	0	0
hsa.let.7f.2.3p	hsa.miR.106b.5p	0.405049	0.0157894	0.490981	0.00274618	-0.0859313	0.0859313	0	0	0	0	0	0
hsa.let.7f.5p	hsa.miR.106b.5p	0.064986	0.709859	-0.0123249	0.944308	0.0773109	0.0773109	0	0	0	0	0	0
hsa.let.7g.5p	hsa.miR.106b.5p	0.344538	0.0432921	0.321569	0.0600893	0.0229692	0.0229692	0	0	0	0	0	0
hsa.let.7i.3p	hsa.miR.106b.5p	0.513044	0.00162391	0.0288515	0.869239	0.484192	0.484192	0	0	0	0	0	0
hsa.let.7i.5p	hsa.miR.106b.5p	0.45098	0.0070359	0.485434	0.00346252	-0.0344538	0.0344538	0	0	0	0	0	0
hsa.miR.100.5p	hsa.miR.106b.5p	0.347899	0.0411914	-0.0313725	0.857871	0.379272	0.379272	0	0	0	0	0	0
hsa.miR.101.3p	hsa.miR.106b.5p	0.791036	3.8262e-07	0.684594	1.02614e-05	0.106443	0.106443	1	0	0	0	0	0
hsa.miR.101.5p	hsa.miR.106b.5p	0.650211	2.3601e-05	0.746705	2.59025e-07	-0.0964938	0.0964938	1	0	0	0	0	0
hsa.miR.103a.3p	hsa.miR.106b.5p	0.446218	0.00772079	0.661064	2.46831e-05	-0.214846	0.214846	0	0	0	0	0	0
hsa.miR.103b	hsa.miR.106b.5p	0.42605	0.0112954	0.57507	0.000384179	-0.14902	0.14902	0	0	0	0	0	0
hsa.miR.106a.5p	hsa.miR.106b.5p	0.65526	1.93935e-05	0.240441	0.16413	0.41482	0.41482	0	0	0	0	0	0
hsa.miR.106b.3p	hsa.miR.106b.5p	0.543978	0.000878916	0.484314	0.00354706	0.0596639	0.0596639	0	0	0	0	0	0
hsa.let.7a.3p	hsa.miR.107	0.265076	0.12382	0.334082	0.0498275	-0.0690054	0.0690054	0	0	0	0	0	0
hsa.let.7a.5p	hsa.miR.107	0.288515	0.0929752	0.122409	0.482114	0.166106	0.166106	0	0	0	0	0	0
hsa.let.7b.3p	hsa.miR.107	0.489318	0.00285315	0.0837535	0.631249	0.405564	0.405564	0	0	0	0	0	0
hsa.let.7b.5p	hsa.miR.107	0.265266	0.123436	0.219888	0.203605	0.0453782	0.0453782	0	0	0	0	0	0
hsa.let.7c.5p	hsa.miR.107	0.337255	0.0481432	0.0473389	0.786623	0.289916	0.289916	0	0	0	0	0	0
hsa.let.7d.3p	hsa.miR.107	0.549758	0.000624127	0.479272	0.00395014	0.0704867	0.0704867	0	0	0	0	0	0
hsa.let.7d.5p	hsa.miR.107	0.421289	0.0123204	0.214006	0.216197	0.207283	0.207283	0	0	0	0	0	0
hsa.let.7e.5p	hsa.miR.107	0.369748	0.0294759	0.167507	0.334774	0.202241	0.202241	0	0	0	0	0	0
hsa.let.7f.1.3p	hsa.miR.107	0.327872	0.0545047	0.192152	0.268793	0.13572	0.13572	0	0	0	0	0	0
hsa.let.7f.2.3p	hsa.miR.107	0.451894	0.0064266	0.236435	0.171486	0.215459	0.215459	0	0	0	0	0	0
hsa.let.7f.5p	hsa.miR.107	0.326611	0.0560157	0.127451	0.464129	0.19916	0.19916	0	0	0	0	0	0
hsa.let.7g.5p	hsa.miR.107	0.42493	0.0115297	0.19888	0.251028	0.22605	0.22605	0	0	0	0	0	0
hsa.let.7i.3p	hsa.miR.107	0.418233	0.0124111	0.288796	0.0926475	0.129438	0.129438	0	0	0	0	0	0
hsa.let.7i.5p	hsa.miR.107	0.651261	3.5051e-05	0.332773	0.0513411	0.318487	0.318487	0	0	0	0	0	0
hsa.miR.100.5p	hsa.miR.107	0.229972	0.183235	0.263866	0.125486	-0.0338936	0.0338936	0	0	0	0	0	0
hsa.miR.101.3p	hsa.miR.107	0.408964	0.015348	0.24902	0.148815	0.159944	0.159944	0	0	0	0	0	0
hsa.miR.101.5p	hsa.miR.107	0.35007	0.0392483	0.160449	0.357186	0.189622	0.189622	0	0	0	0	0	0
hsa.miR.103a.3p	hsa.miR.107	0.519048	0.00162012	0.221008	0.201266	0.298039	0.298039	0	0	0	0	0	0
hsa.miR.103b	hsa.miR.107	0.664706	2.16159e-05	0.252101	0.143728	0.412605	0.412605	0	0	0	0	0	0
hsa.miR.106a.5p	hsa.miR.107	0.422721	0.0114103	0.0843651	0.629916	0.338356	0.338356	0	0	0	0	0	0
hsa.miR.106b.3p	hsa.miR.107	0.490756	0.00308455	0.142577	0.412403	0.348179	0.348179	0	0	0	0	0	0
hsa.miR.106b.5p	hsa.miR.107	0.270028	0.116654	0.0859944	0.622106	0.184034	0.184034	0	0	0	0	0	0
hsa.let.7a.3p	hsa.miR.10a.3p	0.514035	0.00158472	0.284601	0.0975113	0.229434	0.229434	0	0	0	0	0	0
hsa.let.7a.5p	hsa.miR.10a.3p	0.624899	5.99789e-05	0.377574	0.025343	0.247325	0.247325	0	0	0	0	0	0
hsa.let.7b.3p	hsa.miR.10a.3p	0.534679	0.00093656	0.231972	0.179954	0.302707	0.302707	0	0	0	0	0	0
hsa.let.7b.5p	hsa.miR.10a.3p	0.528455	0.00110135	0.44381	0.00757184	0.084645	0.084645	0	0	0	0	0	0
hsa.let.7c.5p	hsa.miR.10a.3p	0.622838	6.44813e-05	0.343727	0.043204	0.279111	0.279111	0	0	0	0	0	0
hsa.let.7d.3p	hsa.miR.10a.3p	0.652038	2.19918e-05	0.281868	0.100913	0.37017	0.37017	0	0	0	0	0	0
hsa.let.7d.5p	hsa.miR.10a.3p	0.675551	8.48212e-06	0.43885	0.00835756	0.236701	0.236701	0	0	0	0	0	0
hsa.let.7e.5p	hsa.miR.10a.3p	0.502688	0.00208711	0.464235	0.00496536	0.0384523	0.0384523	0	0	0	0	0	0
hsa.let.7f.1.3p	hsa.miR.10a.3p	0.50018	0.00221525	0.387133	0.021588	0.113048	0.113048	0	0	0	0	0	0
hsa.let.7f.2.3p	hsa.miR.10a.3p	0.253171	0.142264	0.376455	0.0258157	-0.123284	0.123284	0	0	0	0	0	0
hsa.let.7f.5p	hsa.miR.10a.3p	0.636679	3.92633e-05	0.367945	0.0296548	0.268734	0.268734	0	0	0	0	0	0
hsa.let.7g.5p	hsa.miR.10a.3p	0.655231	1.94155e-05	0.394498	0.0190205	0.260733	0.260733	0	0	0	0	0	0
hsa.let.7i.3p	hsa.miR.10a.3p	0.233118	0.177751	0.03589	0.83782	0.197228	0.197228	0	0	0	0	0	0
hsa.let.7i.5p	hsa.miR.10a.3p	0.544357	0.000723362	0.477658	0.00371028	0.0666998	0.0666998	0	0	0	0	0	0
hsa.miR.100.5p	hsa.miR.10a.3p	0.116911	0.503601	0.0735307	0.674643	0.0433803	0.0433803	0	0	0	0	0	0
hsa.miR.101.3p	hsa.miR.10a.3p	0.110138	0.528799	0.240142	0.164671	-0.130004	0.130004	0	0	0	0	0	0
hsa.miR.101.5p	hsa.miR.10a.3p	0.180036	0.30071	0.359696	0.0338111	-0.17966	0.17966	0	0	0	0	0	0
hsa.miR.103a.3p	hsa.miR.10a.3p	0.221453	0.201073	0.324177	0.0574501	-0.102723	0.102723	0	0	0	0	0	0
hsa.miR.103b	hsa.miR.10a.3p	0.150482	0.388213	0.269029	0.118108	-0.118547	0.118547	0	0	0	0	0	0
hsa.miR.106a.5p	hsa.miR.10a.3p	0.214244	0.216508	0.0205058	0.906923	0.193739	0.193739	0	0	0	0	0	0
hsa.miR.106b.3p	hsa.miR.10a.3p	0.110432	0.527691	0.273989	0.111222	-0.163557	0.163557	0	0	0	0	0	0
hsa.miR.106b.5p	hsa.miR.10a.3p	0.2537	0.141404	0.220592	0.202876	0.0331077	0.0331077	0	0	0	0	0	0
hsa.miR.107	hsa.miR.10a.3p	0.39682	0.0182658	0.215632	0.213477	0.181188	0.181188	0	0	0	0	0	0
hsa.let.7a.3p	hsa.miR.10a.5p	0.317165	0.0633846	0.314446	0.0658113	0.00271856	0.00271856	0	0	0	0	0	0
hsa.let.7a.5p	hsa.miR.10a.5p	0.428852	0.0107271	0.392157	0.0204734	0.0366947	0.0366947	0	0	0	0	0	0
hsa.let.7b.3p	hsa.miR.10a.5p	0.56384	0.000419759	0.128852	0.459198	0.434989	0.434989	0	0	0	0	0	0
hsa.let.7b.5p	hsa.miR.10a.5p	0.47535	0.00429067	0.535574	0.00108543	-0.0602241	0.0602241	0	0	0	0	0	0
hsa.let.7c.5p	hsa.miR.10a.5p	0.497199	0.00267565	0.494958	0.00281214	0.0022409	0.0022409	0	0	0	0	0	0
hsa.let.7d.3p	hsa.miR.10a.5p	0.31977	0.0611256	-0.037535	0.830206	0.357305	0.357305	0	0	0	0	0	0
hsa.let.7d.5p	hsa.miR.10a.5p	0.342577	0.0445572	0.212885	0.218655	0.129692	0.129692	0	0	0	0	0	0
hsa.let.7e.5p	hsa.miR.10a.5p	0.469748	0.00482135	0.522129	0.00150568	-0.052381	0.052381	0	0	0	0	0	0
hsa.let.7f.1.3p	hsa.miR.10a.5p	0.12406	0.477677	0.151219	0.385869	-0.0271587	0.0271587	0	0	0	0	0	0
hsa.let.7f.2.3p	hsa.miR.10a.5p	0.365779	0.0307034	0.183644	0.290964	0.182135	0.182135	0	0	0	0	0	0
hsa.let.7f.5p	hsa.miR.10a.5p	0.382353	0.0240777	0.383473	0.0236407	-0.00112045	0.00112045	0	0	0	0	0	0
hsa.let.7g.5p	hsa.miR.10a.5p	0.428291	0.0108388	0.389076	0.0215538	0.0392157	0.0392157	0	0	0	0	0	0
hsa.let.7i.3p	hsa.miR.10a.5p	0.209257	0.227651	0.0770308	0.659003	0.132226	0.132226	0	0	0	0	0	0
hsa.let.7i.5p	hsa.miR.10a.5p	0.498319	0.00260961	0.366387	0.0310736	0.131933	0.131933	0	0	0	0	0	0
hsa.miR.100.5p	hsa.miR.10a.5p	-0.032493	0.852827	0.20028	0.247653	-0.232773	0.232773	0	0	0	0	0	0
hsa.miR.101.3p	hsa.miR.10a.5p	-0.0383754	0.826449	-0.355742	0.0366121	0.317367	0.317367	0	0	0	0	0	0
hsa.miR.101.5p	hsa.miR.10a.5p	0.00392707	0.982138	-0.185414	0.286258	0.189341	0.189341	0	0	0	0	0	0
hsa.miR.103a.3p	hsa.miR.10a.5p	0.243697	0.157912	-0.0319328	0.855348	0.27563	0.27563	0	0	0	0	0	0
hsa.miR.103b	hsa.miR.10a.5p	0.244538	0.156449	-0.255742	0.137884	0.50028	0.50028	0	0	0	0	0	0
hsa.miR.106a.5p	hsa.miR.10a.5p	-0.123983	0.477951	-0.325931	0.0560371	0.201947	0.201947	0	0	0	0	0	0
hsa.miR.106b.3p	hsa.miR.10a.5p	0.308123	0.0721171	0.166106	0.338878	0.142017	0.142017	0	0	0	0	0	0
hsa.miR.106b.5p	hsa.miR.10a.5p	-0.0182073	0.917499	-0.121569	0.485146	0.103361	0.103361	0	0	0	0	0	0
hsa.miR.107	hsa.miR.10a.5p	0.427451	0.0110081	0.17619	0.31003	0.251261	0.251261	0	0	0	0	0	0
hsa.miR.10a.3p	hsa.miR.10a.5p	0.252816	0.142843	0.296749	0.0834401	-0.0439325	0.0439325	0	0	0	0	0	0
hsa.let.7a.3p	hsa.miR.10b.3p	-0.103819	0.552845	-0.262944	0.126985	0.159125	0.159125	0	0	0	0	0	0
hsa.let.7a.5p	hsa.miR.10b.3p	0.0577528	0.74175	-0.0102026	0.953614	0.0679554	0.0679554	0	0	0	0	0	0
hsa.let.7b.3p	hsa.miR.10b.3p	-0.166531	0.339007	0.349156	0.0397998	-0.515687	0.515687	0	0	0	0	0	0
hsa.let.7b.5p	hsa.miR.10b.3p	0.167179	0.337103	0.166359	0.339512	0.000819949	0.000819949	0	0	0	0	0	0
hsa.let.7c.5p	hsa.miR.10b.3p	0.0636873	0.716258	0.0631995	0.718342	0.000487803	0.000487803	0	0	0	0	0	0
hsa.let.7d.3p	hsa.miR.10b.3p	0.088879	0.611646	0.00694344	0.968423	0.0819355	0.0819355	0	0	0	0	0	0
hsa.let.7d.5p	hsa.miR.10b.3p	0.0612267	0.726793	-0.178829	0.304016	0.240056	0.240056	0	0	0	0	0	0
hsa.let.7e.5p	hsa.miR.10b.3p	0.0298172	0.864985	0.0230976	0.89522	0.00671966	0.00671966	0	0	0	0	0	0
hsa.let.7f.1.3p	hsa.miR.10b.3p	-0.0870012	0.619219	-0.00335192	0.984753	-0.0836493	0.0836493	0	0	0	0	0	0
hsa.let.7f.2.3p	hsa.miR.10b.3p	0.201621	0.245453	-0.143188	0.411881	0.344809	0.344809	0	0	0	0	0	0
hsa.let.7f.5p	hsa.miR.10b.3p	0.035607	0.839082	-0.0280572	0.872888	0.0636642	0.0636642	0	0	0	0	0	0
hsa.let.7g.5p	hsa.miR.10b.3p	0.0995838	0.569243	-0.145671	0.403736	0.245254	0.245254	0	0	0	0	0	0
hsa.let.7i.3p	hsa.miR.10b.3p	-0.175241	0.313979	0.171744	0.323885	-0.346985	0.346985	0	0	0	0	0	0
hsa.let.7i.5p	hsa.miR.10b.3p	0.119558	0.493919	-0.187048	0.281957	0.306606	0.306606	0	0	0	0	0	0
hsa.miR.100.5p	hsa.miR.10b.3p	-0.0641215	0.714404	0.116196	0.50623	-0.180318	0.180318	0	0	0	0	0	0
hsa.miR.101.3p	hsa.miR.10b.3p	0.216826	0.210889	-0.136177	0.435381	0.353003	0.353003	0	0	0	0	0	0
hsa.miR.101.5p	hsa.miR.10b.3p	0.274675	0.110295	-0.115508	0.50877	0.390183	0.390183	0	0	0	0	0	0
hsa.miR.103a.3p	hsa.miR.10b.3p	0.334793	0.0493132	-0.189457	0.275693	0.524249	0.524249	0	0	0	0	0	0
hsa.miR.103b	hsa.miR.10b.3p	0.28558	0.0963145	-0.207736	0.231124	0.493316	0.493316	0	0	0	0	0	0
hsa.miR.106a.5p	hsa.miR.10b.3p	0.167849	0.335144	-0.136998	0.432589	0.304847	0.304847	0	0	0	0	0	0
hsa.miR.106b.3p	hsa.miR.10b.3p	0.157047	0.367605	-0.324925	0.0568441	0.481972	0.481972	0	0	0	0	0	0
hsa.miR.106b.5p	hsa.miR.10b.3p	0.149231	0.392216	-0.13731	0.431532	0.286541	0.286541	0	0	0	0	0	0
hsa.miR.107	hsa.miR.10b.3p	-0.0580423	0.7405	0.183222	0.292094	-0.241264	0.241264	0	0	0	0	0	0
hsa.miR.10a.3p	hsa.miR.10b.3p	-0.0758574	0.664938	0.194697	0.262382	-0.270555	0.270555	0	0	0	0	0	0
hsa.miR.10a.5p	hsa.miR.10b.3p	-0.0117243	0.946705	0.054839	0.754368	-0.0665633	0.0665633	0	0	0	0	0	0
hsa.let.7a.3p	hsa.miR.10b.5p	0.163286	0.348635	0.0586256	0.737983	0.10466	0.10466	0	0	0	0	0	0
hsa.let.7a.5p	hsa.miR.10b.5p	0.289076	0.0923207	0.24958	0.147881	0.0394958	0.0394958	0	0	0	0	0	0
hsa.let.7b.3p	hsa.miR.10b.5p	0.440105	0.00815248	0.143978	0.407787	0.296127	0.296127	0	0	0	0	0	0
hsa.let.7b.5p	hsa.miR.10b.5p	0.32549	0.0569012	0.378151	0.025777	-0.0526611	0.0526611	0	0	0	0	0	0
hsa.let.7c.5p	hsa.miR.10b.5p	0.352381	0.0385207	0.364986	0.0317602	-0.012605	0.012605	0	0	0	0	0	0
hsa.let.7d.3p	hsa.miR.10b.5p	0.16948	0.330401	-0.271989	0.113946	0.441468	0.441468	0	0	0	0	0	0
hsa.let.7d.5p	hsa.miR.10b.5p	0.240616	0.163361	0.00644258	0.971177	0.234174	0.234174	0	0	0	0	0	0
hsa.let.7e.5p	hsa.miR.10b.5p	0.304762	0.0754028	0.303081	0.0770892	0.00168067	0.00168067	0	0	0	0	0	0
hsa.let.7f.1.3p	hsa.miR.10b.5p	0.0106948	0.951379	-0.00397556	0.981917	0.0146704	0.0146704	0	0	0	0	0	0
hsa.let.7f.2.3p	hsa.miR.10b.5p	0.234783	0.174586	-0.0652863	0.709439	0.300069	0.300069	0	0	0	0	0	0
hsa.let.7f.5p	hsa.miR.10b.5p	0.230812	0.181606	0.257143	0.135684	-0.0263305	0.0263305	0	0	0	0	0	0
hsa.let.7g.5p	hsa.miR.10b.5p	0.286835	0.0949603	0.183193	0.290947	0.103641	0.103641	0	0	0	0	0	0
hsa.let.7i.3p	hsa.miR.10b.5p	0.192707	0.267386	0.0532213	0.760771	0.139486	0.139486	0	0	0	0	0	0
hsa.let.7i.5p	hsa.miR.10b.5p	0.361064	0.0337494	0.184034	0.28871	0.177031	0.177031	0	0	0	0	0	0
hsa.miR.100.5p	hsa.miR.10b.5p	0.0240896	0.890782	0.14986	0.388727	-0.12577	0.12577	0	0	0	0	0	0
hsa.miR.101.3p	hsa.miR.10b.5p	-0.0156863	0.928979	-0.480392	0.00385727	0.464706	0.464706	0	0	0	0	0	0
hsa.miR.101.5p	hsa.miR.10b.5p	-0.0437588	0.802898	-0.376718	0.0257039	0.33296	0.33296	0	0	0	0	0	0
hsa.miR.103a.3p	hsa.miR.10b.5p	0.139776	0.421725	-0.24902	0.148815	0.388796	0.388796	0	0	0	0	0	0
hsa.miR.103b	hsa.miR.10b.5p	0.163866	0.345507	-0.357423	0.0356873	0.521289	0.521289	0	0	0	0	0	0
hsa.miR.106a.5p	hsa.miR.10b.5p	-0.136887	0.432968	-0.412545	0.0137851	0.275659	0.275659	0	0	0	0	0	0
hsa.miR.106b.3p	hsa.miR.10b.5p	0.346499	0.0420563	0.12381	0.477081	0.222689	0.222689	0	0	0	0	0	0
hsa.miR.106b.5p	hsa.miR.10b.5p	-0.00812325	0.963496	-0.312045	0.0684278	0.303922	0.303922	0	0	0	0	0	0
hsa.miR.107	hsa.miR.10b.5p	0.310644	0.0697278	-0.0728291	0.676585	0.383473	0.383473	0	0	0	0	0	0
hsa.miR.10a.3p	hsa.miR.10b.5p	0.18641	0.283632	0.126928	0.467476	0.0594817	0.0594817	0	0	0	0	0	0
hsa.miR.10a.5p	hsa.miR.10b.5p	0.94958	0	0.872549	1.10971e-08	0.0770308	0.0770308	1	0	0	0	0	0
hsa.miR.10b.3p	hsa.miR.10b.5p	-0.0371992	0.831987	0.0813375	0.642294	-0.118537	0.118537	0	0	0	0	0	0
hsa.let.7a.3p	hsa.miR.1180.3p	-0.337055	0.0477043	-0.192135	0.268837	-0.14492	0.14492	0	0	0	0	0	0
hsa.let.7a.5p	hsa.miR.1180.3p	-0.336718	0.0479412	-0.229173	0.185413	-0.107546	0.107546	0	0	0	0	0	0
hsa.let.7b.3p	hsa.miR.1180.3p	-0.170429	0.327658	-0.322581	0.0587605	0.152152	0.152152	0	0	0	0	0	0
hsa.let.7b.5p	hsa.miR.1180.3p	-0.279852	0.103479	-0.194951	0.261748	-0.0849004	0.0849004	0	0	0	0	0	0
hsa.let.7c.5p	hsa.miR.1180.3p	-0.378038	0.0251493	-0.380085	0.0243083	0.00204685	0.00204685	0	0	0	0	0	0
hsa.let.7d.3p	hsa.miR.1180.3p	-0.108208	0.536087	0.165779	0.341225	-0.273987	0.273987	0	0	0	0	0	0
hsa.let.7d.5p	hsa.miR.1180.3p	-0.187548	0.280649	0.0479664	0.784373	-0.235515	0.235515	0	0	0	0	0	0
hsa.let.7e.5p	hsa.miR.1180.3p	-0.306044	0.0737754	-0.158485	0.363178	-0.147558	0.147558	0	0	0	0	0	0
hsa.let.7f.1.3p	hsa.miR.1180.3p	-0.196187	0.258676	0.0548513	0.754315	-0.251038	0.251038	0	0	0	0	0	0
hsa.let.7f.2.3p	hsa.miR.1180.3p	-0.056105	0.748878	0.0666433	0.70367	-0.122748	0.122748	0	0	0	0	0	0
hsa.let.7f.5p	hsa.miR.1180.3p	-0.317809	0.0628198	-0.217672	0.209071	-0.100137	0.100137	0	0	0	0	0	0
hsa.let.7g.5p	hsa.miR.1180.3p	-0.295819	0.0844582	-0.0953718	0.585767	-0.200447	0.200447	0	0	0	0	0	0
hsa.let.7i.3p	hsa.miR.1180.3p	0.343923	0.0430767	0.168023	0.334636	0.175901	0.175901	0	0	0	0	0	0
hsa.let.7i.5p	hsa.miR.1180.3p	-0.0341761	0.84547	0.213464	0.218226	-0.247641	0.247641	0	0	0	0	0	0
hsa.miR.100.5p	hsa.miR.1180.3p	0.246656	0.153171	-0.0412343	0.814065	0.28789	0.28789	0	0	0	0	0	0
hsa.miR.101.3p	hsa.miR.1180.3p	0.458856	0.00556267	0.602806	0.000126962	-0.14395	0.14395	0	0	0	0	0	0
hsa.miR.101.5p	hsa.miR.1180.3p	0.276878	0.107354	0.496629	0.00240849	-0.219751	0.219751	0	0	0	0	0	0
hsa.miR.103a.3p	hsa.miR.1180.3p	-0.0119056	0.945882	0.29958	0.0803987	-0.311485	0.311485	0	0	0	0	0	0
hsa.miR.103b	hsa.miR.1180.3p	0.244835	0.156325	0.542497	0.000760641	-0.297662	0.297662	0	0	0	0	0	0
hsa.miR.106a.5p	hsa.miR.1180.3p	0.325689	0.0562298	0.0402705	0.818337	0.285419	0.285419	0	0	0	0	0	0
hsa.miR.106b.3p	hsa.miR.1180.3p	0.465159	0.0048686	0.428051	0.0103113	0.0371077	0.0371077	0	0	0	0	0	0
hsa.miR.106b.5p	hsa.miR.1180.3p	0.190349	0.273395	0.411782	0.013979	-0.221432	0.221432	0	0	0	0	0	0
hsa.miR.107	hsa.miR.1180.3p	0.154072	0.376861	0.1554	0.372714	-0.00132746	0.00132746	0	0	0	0	0	0
hsa.miR.10a.3p	hsa.miR.1180.3p	-0.171256	0.325283	0.38424	0.0226721	-0.555496	0.555496	0	0	0	0	0	0
hsa.miR.10a.5p	hsa.miR.1180.3p	-0.3412	0.0448661	-0.16129	0.354637	-0.17991	0.17991	0	0	0	0	0	0
hsa.miR.10b.3p	hsa.miR.1180.3p	0.113777	0.515186	-0.00255423	0.988381	0.116331	0.116331	0	0	0	0	0	0
hsa.miR.10b.5p	hsa.miR.1180.3p	-0.324112	0.0575027	-0.253857	0.141149	-0.0702551	0.0702551	0	0	0	0	0	0
hsa.let.7a.3p	hsa.miR.1185.1.3p	0.344438	0.042745	0.166684	0.338558	0.177755	0.177755	0	0	0	0	0	0
hsa.let.7a.5p	hsa.miR.1185.1.3p	0.23786	0.168842	0.234618	0.174897	0.00324181	0.00324181	0	0	0	0	0	0
hsa.let.7b.3p	hsa.miR.1185.1.3p	0.172084	0.322912	0.19921	0.251263	-0.027126	0.027126	0	0	0	0	0	0
hsa.let.7b.5p	hsa.miR.1185.1.3p	0.163801	0.347097	0.171745	0.323883	-0.00794403	0.00794403	0	0	0	0	0	0
hsa.let.7c.5p	hsa.miR.1185.1.3p	0.121259	0.48775	0.294514	0.0859036	-0.173255	0.173255	0	0	0	0	0	0
hsa.let.7d.3p	hsa.miR.1185.1.3p	0.223281	0.197285	0.375919	0.0260451	-0.152638	0.152638	0	0	0	0	0	0
hsa.let.7d.5p	hsa.miR.1185.1.3p	0.268291	0.119159	0.358711	0.0343373	-0.0904199	0.0904199	0	0	0	0	0	0
hsa.let.7e.5p	hsa.miR.1185.1.3p	0.254473	0.140154	0.197887	0.254491	0.0565863	0.0565863	0	0	0	0	0	0
hsa.let.7f.1.3p	hsa.miR.1185.1.3p	0.518949	0.0014024	0.208215	0.230026	0.310734	0.310734	0	0	0	0	0	0
hsa.let.7f.2.3p	hsa.miR.1185.1.3p	0.195437	0.260537	0.569909	0.000351842	-0.374472	0.374472	0	0	0	0	0	0
hsa.let.7f.5p	hsa.miR.1185.1.3p	0.272018	0.113922	0.218734	0.206802	0.0532832	0.0532832	0	0	0	0	0	0
hsa.let.7g.5p	hsa.miR.1185.1.3p	0.241276	0.162626	0.389486	0.0207381	-0.14821	0.14821	0	0	0	0	0	0
hsa.let.7i.3p	hsa.miR.1185.1.3p	0.268357	0.119065	0.0225022	0.897907	0.245855	0.245855	0	0	0	0	0	0
hsa.let.7i.5p	hsa.miR.1185.1.3p	0.397313	0.0181087	0.36897	0.0291693	0.0283438	0.0283438	0	0	0	0	0	0
hsa.miR.100.5p	hsa.miR.1185.1.3p	-0.0218918	0.900662	-0.0340842	0.84588	0.0121924	0.0121924	0	0	0	0	0	0
hsa.miR.101.3p	hsa.miR.1185.1.3p	0.156659	0.368806	0.212116	0.221216	-0.0554576	0.0554576	0	0	0	0	0	0
hsa.miR.101.5p	hsa.miR.1185.1.3p	0.267424	0.120403	0.275707	0.108909	-0.00828317	0.00828317	0	0	0	0	0	0
hsa.miR.103a.3p	hsa.miR.1185.1.3p	0.0302759	0.862927	0.531779	0.0010104	-0.501503	0.501503	0	0	1	0	0	0
hsa.miR.103b	hsa.miR.1185.1.3p	0.169079	0.331561	0.276975	0.107225	-0.107896	0.107896	0	0	0	0	0	0
hsa.miR.106a.5p	hsa.miR.1185.1.3p	0.0985737	0.573186	0.159798	0.359167	-0.061224	0.061224	0	0	0	0	0	0
hsa.miR.106b.3p	hsa.miR.1185.1.3p	0.0694017	0.691992	0.0833904	0.63389	-0.0139887	0.0139887	0	0	0	0	0	0
hsa.miR.106b.5p	hsa.miR.1185.1.3p	0.0922251	0.598248	0.178032	0.306212	-0.0858068	0.0858068	0	0	0	0	0	0
hsa.miR.107	hsa.miR.1185.1.3p	0.31813	0.0625401	0.214763	0.215371	0.103367	0.103367	0	0	0	0	0	0
hsa.miR.10a.3p	hsa.miR.1185.1.3p	0.28516	0.0968262	0.276456	0.107912	0.0087039	0.0087039	0	0	0	0	0	0
hsa.miR.10a.5p	hsa.miR.1185.1.3p	0.0861699	0.622584	0.0648592	0.711258	0.0213107	0.0213107	0	0	0	0	0	0
hsa.miR.10b.3p	hsa.miR.1185.1.3p	-0.107667	0.538139	0.0885561	0.612945	-0.196223	0.196223	0	0	0	0	0	0
hsa.miR.10b.5p	hsa.miR.1185.1.3p	-0.038039	0.82825	-0.0608882	0.728246	0.0228493	0.0228493	0	0	0	0	0	0
hsa.miR.1180.3p	hsa.miR.1185.1.3p	0.00186326	0.991524	0.0172317	0.921735	-0.0153684	0.0153684	0	0	0	0	0	0
hsa.let.7a.3p	hsa.miR.1197	0.0785281	0.653865	0.335446	0.0488445	-0.256917	0.256917	0	0	0	0	0	0
hsa.let.7a.5p	hsa.miR.1197	0.356719	0.0354225	0.379714	0.0244587	-0.0229949	0.0229949	0	0	0	0	0	0
hsa.let.7b.3p	hsa.miR.1197	0.180515	0.299404	0.186708	0.282849	-0.00619272	0.00619272	0	0	0	0	0	0
hsa.let.7b.5p	hsa.miR.1197	0.296671	0.0835252	0.235161	0.173872	0.0615096	0.0615096	0	0	0	0	0	0
hsa.let.7c.5p	hsa.miR.1197	0.292418	0.0882642	0.307357	0.0724836	-0.0149389	0.0149389	0	0	0	0	0	0
hsa.let.7d.3p	hsa.miR.1197	0.405399	0.0156908	0.187354	0.281157	0.218045	0.218045	0	0	0	0	0	0
hsa.let.7d.5p	hsa.miR.1197	0.35706	0.0352352	0.483889	0.00322795	-0.12683	0.12683	0	0	0	0	0	0
hsa.let.7e.5p	hsa.miR.1197	0.331373	0.0518268	0.340951	0.0450327	-0.00957832	0.00957832	0	0	0	0	0	0
hsa.let.7f.1.3p	hsa.miR.1197	0.36297	0.032108	0.244681	0.156593	0.118288	0.118288	0	0	0	0	0	0
hsa.let.7f.2.3p	hsa.miR.1197	-0.011754	0.94657	0.375467	0.0262393	-0.387221	0.387221	0	0	0	0	0	0
hsa.let.7f.5p	hsa.miR.1197	0.392953	0.0195369	0.384398	0.0226119	0.0085546	0.0085546	0	0	0	0	0	0
hsa.let.7g.5p	hsa.miR.1197	0.340729	0.0451818	0.432044	0.00954795	-0.091315	0.091315	0	0	0	0	0	0
hsa.let.7i.3p	hsa.miR.1197	0.114985	0.510704	-0.0694501	0.691788	0.184435	0.184435	0	0	0	0	0	0
hsa.let.7i.5p	hsa.miR.1197	0.432418	0.00947898	0.38892	0.0209399	0.0434976	0.0434976	0	0	0	0	0	0
hsa.miR.100.5p	hsa.miR.1197	-0.193414	0.265601	-0.0873779	0.617697	-0.106036	0.106036	0	0	0	0	0	0
hsa.miR.101.3p	hsa.miR.1197	0.165006	0.343511	0.0334329	0.848791	0.131573	0.131573	0	0	0	0	0	0
hsa.miR.101.5p	hsa.miR.1197	0.177843	0.306733	0.193601	0.265131	-0.0157575	0.0157575	0	0	0	0	0	0
hsa.miR.103a.3p	hsa.miR.1197	0.0876063	0.616774	0.201405	0.24597	-0.113799	0.113799	0	0	0	0	0	0
hsa.miR.103b	hsa.miR.1197	0.260097	0.131304	0.101429	0.56207	0.158668	0.158668	0	0	0	0	0	0
hsa.miR.106a.5p	hsa.miR.1197	0.0780194	0.655968	-0.126314	0.46965	0.204333	0.204333	0	0	0	0	0	0
hsa.miR.106b.3p	hsa.miR.1197	0.12367	0.479075	0.104175	0.551476	0.0194944	0.0194944	0	0	0	0	0	0
hsa.miR.106b.5p	hsa.miR.1197	-0.0244957	0.888916	0.144876	0.406333	-0.169372	0.169372	0	0	0	0	0	0
hsa.miR.107	hsa.miR.1197	0.194605	0.262612	0.00904466	0.958874	0.18556	0.18556	0	0	0	0	0	0
hsa.miR.10a.3p	hsa.miR.1197	0.459168	0.00552638	0.205931	0.235294	0.253237	0.253237	0	0	0	0	0	0
hsa.miR.10a.5p	hsa.miR.1197	0.0688943	0.694135	0.173141	0.319906	-0.104246	0.104246	0	0	0	0	0	0
hsa.miR.10b.3p	hsa.miR.1197	-0.102669	0.557275	-0.295774	0.0845079	0.193105	0.193105	0	0	0	0	0	0
hsa.miR.10b.5p	hsa.miR.1197	0.00578372	0.973695	0.055237	0.752641	-0.0494533	0.0494533	0	0	0	0	0	0
hsa.miR.1180.3p	hsa.miR.1197	0.156171	0.370316	0.0955874	0.584916	0.0605839	0.0605839	0	0	0	0	0	0
hsa.miR.1185.1.3p	hsa.miR.1197	0.576669	0.000287877	0.485215	0.00313266	0.091454	0.091454	0	0	0	0	0	0
hsa.let.7a.3p	hsa.miR.122.3p	0.264883	0.124104	0.516288	0.0014987	-0.251405	0.251405	0	0	0	0	0	0
hsa.let.7a.5p	hsa.miR.122.3p	0.415408	0.0130783	0.693597	3.84562e-06	-0.278188	0.278188	0	0	0	0	0	0
hsa.let.7b.3p	hsa.miR.122.3p	0.182255	0.294691	0.329591	0.0531768	-0.147335	0.147335	0	0	0	0	0	0
hsa.let.7b.5p	hsa.miR.122.3p	0.317694	0.0629209	0.618148	7.58798e-05	-0.300454	0.300454	0	0	0	0	0	0
hsa.let.7c.5p	hsa.miR.122.3p	0.329323	0.0533824	0.550972	0.000603558	-0.22165	0.22165	0	0	0	0	0	0
hsa.let.7d.3p	hsa.miR.122.3p	0.321592	0.0595839	0.482473	0.00333249	-0.160881	0.160881	0	0	0	0	0	0
hsa.let.7d.5p	hsa.miR.122.3p	0.39958	0.0174014	0.520859	0.00133669	-0.121279	0.121279	0	0	0	0	0	0
hsa.let.7e.5p	hsa.miR.122.3p	0.208189	0.230087	0.61153	9.50563e-05	-0.403341	0.403341	0	0	0	0	0	0
hsa.let.7f.1.3p	hsa.miR.122.3p	0.396953	0.0182234	0.632474	4.57666e-05	-0.235521	0.235521	0	0	0	0	0	0
hsa.let.7f.2.3p	hsa.miR.122.3p	0.0845892	0.629004	0.232873	0.178219	-0.148284	0.148284	0	0	0	0	0	0
hsa.let.7f.5p	hsa.miR.122.3p	0.430267	0.00988142	0.697237	3.25593e-06	-0.266969	0.266969	0	0	0	0	0	0
hsa.let.7g.5p	hsa.miR.122.3p	0.405072	0.0157832	0.617155	7.85136e-05	-0.212084	0.212084	0	0	0	0	0	0
hsa.let.7i.3p	hsa.miR.122.3p	0.157372	0.366603	0.114496	0.512514	0.0428751	0.0428751	0	0	0	0	0	0
hsa.let.7i.5p	hsa.miR.122.3p	0.316079	0.0643457	0.508946	0.00179511	-0.192868	0.192868	0	0	0	0	0	0
hsa.miR.100.5p	hsa.miR.122.3p	-0.0969071	0.579719	-0.121776	0.485881	0.0248694	0.0248694	0	0	0	0	0	0
hsa.miR.101.3p	hsa.miR.122.3p	-0.0176048	0.920045	0.0046328	0.978928	-0.0222376	0.0222376	0	0	0	0	0	0
hsa.miR.101.5p	hsa.miR.122.3p	0.0574172	0.7432	0.065613	0.708048	-0.00819585	0.00819585	0	0	0	0	0	0
hsa.miR.103a.3p	hsa.miR.122.3p	0.0868933	0.619655	0.162148	0.35205	-0.0752547	0.0752547	0	0	0	0	0	0
hsa.miR.103b	hsa.miR.122.3p	-0.0555601	0.75124	0.0790885	0.65155	-0.134649	0.134649	0	0	0	0	0	0
hsa.miR.106a.5p	hsa.miR.122.3p	0.140712	0.420095	-0.0172754	0.921537	0.157988	0.157988	0	0	0	0	0	0
hsa.miR.106b.3p	hsa.miR.122.3p	-0.021158	0.903976	0.0953033	0.586037	-0.116461	0.116461	0	0	0	0	0	0
hsa.miR.106b.5p	hsa.miR.122.3p	0.208673	0.22898	-0.0532772	0.761157	0.26195	0.26195	0	0	0	0	0	0
hsa.miR.107	hsa.miR.122.3p	-0.0316563	0.856741	0.157184	0.367181	-0.188841	0.188841	0	0	0	0	0	0
hsa.miR.10a.3p	hsa.miR.122.3p	0.404887	0.0158353	0.479145	0.00358984	-0.0742571	0.0742571	0	0	0	0	0	0
hsa.miR.10a.5p	hsa.miR.122.3p	-0.107728	0.537908	0.121446	0.487076	-0.229174	0.229174	0	0	0	0	0	0
hsa.miR.10b.3p	hsa.miR.122.3p	0.0368888	0.833369	-0.0775075	0.658088	0.114396	0.114396	0	0	0	0	0	0
hsa.miR.10b.5p	hsa.miR.122.3p	-0.12501	0.474285	0.00628737	0.971405	-0.131297	0.131297	0	0	0	0	0	0
hsa.miR.1180.3p	hsa.miR.122.3p	-0.254722	0.139753	0.0699209	0.689802	-0.324643	0.324643	0	0	0	0	0	0
hsa.miR.1185.1.3p	hsa.miR.122.3p	0.222286	0.199342	0.183346	0.29176	0.0389396	0.0389396	0	0	0	0	0	0
hsa.miR.1197	hsa.miR.122.3p	0.207841	0.230883	0.349553	0.0395594	-0.141712	0.141712	0	0	0	0	0	0
hsa.let.7a.3p	hsa.miR.122.5p	0.159818	0.359106	0.119223	0.49514	0.0405945	0.0405945	0	0	0	0	0	0
hsa.let.7a.5p	hsa.miR.122.5p	0.476805	0.00378092	0.332376	0.051079	0.144428	0.144428	0	0	0	0	0	0
hsa.let.7b.3p	hsa.miR.122.5p	0.211061	0.223577	0.199594	0.250333	0.0114668	0.0114668	0	0	0	0	0	0
hsa.let.7b.5p	hsa.miR.122.5p	0.480869	0.00345444	0.432243	0.00951117	0.0486259	0.0486259	0	0	0	0	0	0
hsa.let.7c.5p	hsa.miR.122.5p	0.525578	0.00118579	0.521185	0.00132576	0.00439331	0.00439331	1	0	0	0	0	0
hsa.let.7d.3p	hsa.miR.122.5p	0.310884	0.0691011	-0.124659	0.475538	0.435542	0.435542	0	0	0	0	0	0
hsa.let.7d.5p	hsa.miR.122.5p	0.215557	0.213639	-0.172841	0.320756	0.388398	0.388398	0	0	0	0	0	0
hsa.let.7e.5p	hsa.miR.122.5p	0.552208	0.000583251	0.358849	0.0342634	0.193359	0.193359	0	0	0	0	0	0
hsa.let.7f.1.3p	hsa.miR.122.5p	0.0623792	0.721852	0.0406419	0.81669	0.0217373	0.0217373	0	0	0	0	0	0
hsa.let.7f.2.3p	hsa.miR.122.5p	0.190035	0.274203	-0.22248	0.198939	0.412515	0.412515	0	0	0	0	0	0
hsa.let.7f.5p	hsa.miR.122.5p	0.465592	0.00482373	0.326493	0.0555894	0.139099	0.139099	0	0	0	0	0	0
hsa.let.7g.5p	hsa.miR.122.5p	0.383182	0.02308	0.091463	0.601289	0.291719	0.291719	0	0	0	0	0	0
hsa.let.7i.3p	hsa.miR.122.5p	-0.254737	0.139729	-0.10561	0.545979	-0.149127	0.149127	0	0	0	0	0	0
hsa.let.7i.5p	hsa.miR.122.5p	0.120252	0.491397	-0.201695	0.245278	0.321947	0.321947	0	0	0	0	0	0
hsa.miR.100.5p	hsa.miR.122.5p	-0.308059	0.0718002	0.182366	0.294393	-0.490425	0.490425	0	0	0	0	0	0
hsa.miR.101.3p	hsa.miR.122.5p	-0.388087	0.02124	-0.815463	2.42994e-09	0.427376	0.427376	0	0	0	0	0	0
hsa.miR.101.5p	hsa.miR.122.5p	-0.293193	0.0873855	-0.592048	0.000179356	0.298855	0.298855	0	0	0	0	0	0
hsa.miR.103a.3p	hsa.miR.122.5p	0.16384	0.346978	-0.464738	0.00491243	0.628579	0.628579	0	0	0	0	0	0
hsa.miR.103b	hsa.miR.122.5p	-0.0616678	0.7249	-0.667414	1.19071e-05	0.605746	0.605746	0	0	0	0	0	1
hsa.miR.106a.5p	hsa.miR.122.5p	-0.202947	0.242297	-0.21374	0.217618	0.0107925	0.0107925	0	0	0	0	0	0
hsa.miR.106b.3p	hsa.miR.122.5p	-0.338613	0.0466216	-0.360529	0.0333705	0.0219169	0.0219169	0	0	0	0	0	0
hsa.miR.106b.5p	hsa.miR.122.5p	-0.266573	0.121633	-0.57525	0.000300369	0.308677	0.308677	0	0	0	0	0	0
hsa.miR.107	hsa.miR.122.5p	-0.0493343	0.778375	-0.321311	0.05982	0.271977	0.271977	0	0	0	0	0	0
hsa.miR.10a.3p	hsa.miR.122.5p	0.0468561	0.789251	-0.091628	0.60063	0.138484	0.138484	0	0	0	0	0	0
hsa.miR.10a.5p	hsa.miR.122.5p	0.357954	0.0347467	0.482667	0.00331802	-0.124713	0.124713	0	0	0	0	0	0
hsa.miR.10b.3p	hsa.miR.122.5p	0.0123843	0.94371	0.0998367	0.568257	-0.0874524	0.0874524	0	0	0	0	0	0
hsa.miR.10b.5p	hsa.miR.122.5p	0.259566	0.132122	0.540234	0.000808276	-0.280668	0.280668	0	0	0	0	0	0
hsa.miR.1180.3p	hsa.miR.122.5p	-0.561287	0.000451655	-0.511537	0.00168513	-0.0497498	0.0497498	0	0	0	1	0	0
hsa.miR.1185.1.3p	hsa.miR.122.5p	-0.00574869	0.973854	-0.188965	0.276964	0.183217	0.183217	0	0	0	0	0	0
hsa.miR.1197	hsa.miR.122.5p	0.0160015	0.927307	-0.101921	0.560166	0.117923	0.117923	0	0	0	0	0	0
hsa.miR.122.3p	hsa.miR.122.5p	0.260539	0.130626	0.0519572	0.766909	0.208582	0.208582	0	0	0	0	0	0
hsa.let.7a.3p	hsa.miR.1246	-0.388165	0.0212119	-0.235344	0.173528	-0.152821	0.152821	0	0	0	0	0	0
hsa.let.7a.5p	hsa.miR.1246	-0.199454	0.250672	-0.387115	0.0222659	0.187661	0.187661	0	0	0	0	0	0
hsa.let.7b.3p	hsa.miR.1246	-0.118119	0.499169	0.0789916	0.650859	-0.197111	0.197111	0	0	0	0	0	0
hsa.let.7b.5p	hsa.miR.1246	-0.123538	0.479546	-0.179832	0.300009	0.0562939	0.0562939	0	0	0	0	0	0
hsa.let.7c.5p	hsa.miR.1246	-0.068072	0.697613	-0.184594	0.287224	0.116522	0.116522	0	0	0	0	0	0
hsa.let.7d.3p	hsa.miR.1246	-0.0275949	0.874965	-0.263866	0.125486	0.236271	0.236271	0	0	0	0	0	0
hsa.let.7d.5p	hsa.miR.1246	-0.114434	0.512746	-0.563025	0.000534203	0.448591	0.448591	0	0	0	0	0	0
hsa.let.7e.5p	hsa.miR.1246	0.00910428	0.958603	-0.32577	0.0566788	0.334875	0.334875	0	0	0	0	0	0
hsa.let.7f.1.3p	hsa.miR.1246	-0.227663	0.188407	-0.377531	0.0253611	0.149868	0.149868	0	0	0	0	0	0
hsa.let.7f.2.3p	hsa.miR.1246	0.147837	0.396705	-0.452511	0.00634563	0.600348	0.600348	0	0	0	0	0	0
hsa.let.7f.5p	hsa.miR.1246	-0.198893	0.252033	-0.395518	0.0193469	0.196625	0.196625	0	0	0	0	0	0
hsa.let.7g.5p	hsa.miR.1246	-0.129841	0.457234	-0.527731	0.00131574	0.39789	0.39789	0	0	0	0	0	0
hsa.let.7i.3p	hsa.miR.1246	0.225822	0.192101	-0.0977591	0.575049	0.323582	0.323582	0	0	0	0	0	0
hsa.let.7i.5p	hsa.miR.1246	-0.0278731	0.873715	-0.561625	0.000554655	0.533752	0.533752	0	0	0	0	0	1
hsa.miR.100.5p	hsa.miR.1246	0.365292	0.0309433	0.453221	0.00673217	-0.0879296	0.0879296	0	0	0	0	0	0
hsa.miR.101.3p	hsa.miR.1246	0.307725	0.072125	-0.122129	0.483123	0.429853	0.429853	0	0	0	0	0	0
hsa.miR.101.5p	hsa.miR.1246	0.0771443	0.659593	-0.2	0.24935	0.277145	0.277145	0	0	0	0	0	0
hsa.miR.103a.3p	hsa.miR.1246	0.293998	0.0864798	-0.484874	0.00350457	0.778872	0.778872	0	0	0	0	0	0
hsa.miR.103b	hsa.miR.1246	0.346663	0.041335	-0.30112	0.0790941	0.647783	0.647783	0	0	0	0	0	0
hsa.miR.106a.5p	hsa.miR.1246	0.287538	0.093954	-0.114174	0.513709	0.401712	0.401712	0	0	0	0	0	0
hsa.miR.106b.3p	hsa.miR.1246	0.405911	0.0155474	-0.362185	0.0331708	0.768096	0.768096	0	0	0	0	0	0
hsa.miR.106b.5p	hsa.miR.1246	0.156313	0.369875	-0.305882	0.0742947	0.462196	0.462196	0	0	0	0	0	0
hsa.miR.107	hsa.miR.1246	0.29736	0.0827762	0.228852	0.185423	0.0685082	0.0685082	0	0	0	0	0	0
hsa.miR.10a.3p	hsa.miR.1246	-0.0628772	0.719721	-0.110296	0.528203	0.0474188	0.0474188	0	0	0	0	0	0
hsa.miR.10a.5p	hsa.miR.1246	-0.027593	0.874974	-0.139216	0.423603	0.111623	0.111623	0	0	0	0	0	0
hsa.miR.10b.3p	hsa.miR.1246	-0.043571	0.803728	0.399319	0.0174818	-0.44289	0.44289	0	0	0	0	0	0
hsa.miR.10b.5p	hsa.miR.1246	0.0182086	0.917313	-0.0756303	0.664844	0.0938388	0.0938388	0	0	0	0	0	0
hsa.miR.1180.3p	hsa.miR.1246	0.430663	0.0098064	0.0316971	0.856558	0.398965	0.398965	0	0	0	0	0	0
hsa.miR.1185.1.3p	hsa.miR.1246	-0.315668	0.0647118	-0.259106	0.132833	-0.0565621	0.0565621	0	0	0	0	0	0
hsa.miR.1197	hsa.miR.1246	-0.15464	0.375084	-0.22547	0.192813	0.0708302	0.0708302	0	0	0	0	0	0
hsa.miR.122.3p	hsa.miR.1246	-0.171538	0.324476	-0.287565	0.0939222	0.116027	0.116027	0	0	0	0	0	0
hsa.miR.122.5p	hsa.miR.1246	0.0232672	0.894455	0.0704531	0.687559	-0.0471859	0.0471859	0	0	0	0	0	0
hsa.let.7a.3p	hsa.miR.1255a	0.519313	0.00138969	0.316722	0.0637752	0.202591	0.202591	0	0	0	0	0	0
hsa.let.7a.5p	hsa.miR.1255a	0.505156	0.00196733	0.344696	0.0425797	0.16046	0.16046	0	0	0	0	0	0
hsa.let.7b.3p	hsa.miR.1255a	0.594919	0.000163753	0.203343	0.241361	0.391576	0.391576	0	0	0	0	0	0
hsa.let.7b.5p	hsa.miR.1255a	0.374597	0.026617	0.2537	0.141404	0.120897	0.120897	0	0	0	0	0	0
hsa.let.7c.5p	hsa.miR.1255a	0.473023	0.00410835	0.249282	0.148703	0.223741	0.223741	0	0	0	0	0	0
hsa.let.7d.3p	hsa.miR.1255a	0.618389	7.52523e-05	0.475889	0.00385802	0.1425	0.1425	0	0	0	0	0	0
hsa.let.7d.5p	hsa.miR.1255a	0.597358	0.000151468	0.50681	0.00189046	0.0905476	0.0905476	1	0	0	0	0	0
hsa.let.7e.5p	hsa.miR.1255a	0.44668	0.00714681	0.312302	0.067776	0.134377	0.134377	0	0	0	0	0	0
hsa.let.7f.1.3p	hsa.miR.1255a	0.549639	0.000626179	0.323452	0.0580424	0.226187	0.226187	0	0	0	0	0	0
hsa.let.7f.2.3p	hsa.miR.1255a	0.461076	0.00530899	0.42252	0.0114537	0.0385566	0.0385566	0	0	0	0	0	0
hsa.let.7f.5p	hsa.miR.1255a	0.522236	0.00129102	0.32526	0.0565743	0.196976	0.196976	0	0	0	0	0	0
hsa.let.7g.5p	hsa.miR.1255a	0.577528	0.000280543	0.537879	0.000860634	0.0396494	0.0396494	1	0	0	0	0	0
hsa.let.7i.3p	hsa.miR.1255a	0.386284	0.0219017	0.362954	0.0321161	0.0233298	0.0233298	0	0	0	0	0	0
hsa.let.7i.5p	hsa.miR.1255a	0.5425	0.000760579	0.551425	0.000596046	-0.00892497	0.00892497	1	0	0	0	0	0
hsa.miR.100.5p	hsa.miR.1255a	0.23188	0.180131	-0.166974	0.337707	0.398853	0.398853	0	0	0	0	0	0
hsa.miR.101.3p	hsa.miR.1255a	0.284277	0.0979096	0.230141	0.183512	0.0541362	0.0541362	0	0	0	0	0	0
hsa.miR.101.5p	hsa.miR.1255a	0.395271	0.0187665	0.297553	0.0825667	0.0977171	0.0977171	0	0	0	0	0	0
hsa.miR.103a.3p	hsa.miR.1255a	0.281527	0.101343	0.372083	0.0277335	-0.0905562	0.0905562	0	0	0	0	0	0
hsa.miR.103b	hsa.miR.1255a	0.273711	0.111601	0.331738	0.0515534	-0.0580278	0.0580278	0	0	0	0	0	0
hsa.miR.106a.5p	hsa.miR.1255a	0.420346	0.011931	0.196458	0.258006	0.223888	0.223888	0	0	0	0	0	0
hsa.miR.106b.3p	hsa.miR.1255a	0.251854	0.144421	0.296253	0.0839819	-0.0443986	0.0443986	0	0	0	0	0	0
hsa.miR.106b.5p	hsa.miR.1255a	0.385019	0.022376	0.291983	0.0887605	0.0930358	0.0930358	0	0	0	0	0	0
hsa.miR.107	hsa.miR.1255a	0.563922	0.000418768	0.338217	0.0468946	0.225705	0.225705	0	0	0	0	0	0
hsa.miR.10a.3p	hsa.miR.1255a	0.744194	2.98563e-07	0.0315964	0.857009	0.712598	0.712598	0	1	0	0	0	0
hsa.miR.10a.5p	hsa.miR.1255a	0.271829	0.114183	0.126187	0.4701	0.145642	0.145642	0	0	0	0	0	0
hsa.miR.10b.3p	hsa.miR.1255a	-0.199776	0.249893	-0.0664426	0.704522	-0.133333	0.133333	0	0	0	0	0	0
hsa.miR.10b.5p	hsa.miR.1255a	0.159074	0.361377	-0.00706766	0.967858	0.166141	0.166141	0	0	0	0	0	0
hsa.miR.1180.3p	hsa.miR.1255a	-0.0625337	0.72119	0.0698911	0.689927	-0.132425	0.132425	0	0	0	0	0	0
hsa.miR.1185.1.3p	hsa.miR.1255a	0.385982	0.0220142	0.418866	0.0122657	-0.0328843	0.0328843	0	0	0	0	0	0
hsa.miR.1197	hsa.miR.1255a	0.339476	0.0460299	0.154093	0.376796	0.185383	0.185383	0	0	0	0	0	0
hsa.miR.122.3p	hsa.miR.1255a	0.307546	0.072299	0.235177	0.173842	0.0723688	0.0723688	0	0	0	0	0	0
hsa.miR.122.5p	hsa.miR.1255a	0.00217268	0.990117	-0.19489	0.261901	0.197062	0.197062	0	0	0	0	0	0
hsa.miR.1246	hsa.miR.1255a	-0.0687582	0.69471	-0.320548	0.0604638	0.25179	0.25179	0	0	0	0	0	0
hsa.let.7a.3p	hsa.miR.1255b.5p	0.0958848	0.583743	0.0082303	0.962574	0.0876545	0.0876545	0	0	0	0	0	0
hsa.let.7a.5p	hsa.miR.1255b.5p	0.404845	0.0158473	0.278446	0.105297	0.126399	0.126399	0	0	0	0	0	0
hsa.let.7b.3p	hsa.miR.1255b.5p	0.200874	0.247245	0.398043	0.0178783	-0.19717	0.19717	0	0	0	0	0	0
hsa.let.7b.5p	hsa.miR.1255b.5p	0.465777	0.00480467	0.401728	0.0167528	0.0640497	0.0640497	0	0	0	0	0	0
hsa.let.7c.5p	hsa.miR.1255b.5p	0.554058	0.000553955	0.202777	0.242701	0.351282	0.351282	0	0	0	0	0	0
hsa.let.7d.3p	hsa.miR.1255b.5p	0.411818	0.0139698	0.217939	0.208499	0.193878	0.193878	0	0	0	0	0	0
hsa.let.7d.5p	hsa.miR.1255b.5p	0.316848	0.063664	0.0783617	0.654552	0.238486	0.238486	0	0	0	0	0	0
hsa.let.7e.5p	hsa.miR.1255b.5p	0.288082	0.0933061	0.162817	0.350041	0.125265	0.125265	0	0	0	0	0	0
hsa.let.7f.1.3p	hsa.miR.1255b.5p	0.43375	0.0092367	0.385248	0.0222895	0.0485027	0.0485027	0	0	0	0	0	0
hsa.let.7f.2.3p	hsa.miR.1255b.5p	0.0946485	0.588626	-0.166626	0.338726	0.261275	0.261275	0	0	0	0	0	0
hsa.let.7f.5p	hsa.miR.1255b.5p	0.401303	0.0168795	0.252231	0.143801	0.149071	0.149071	0	0	0	0	0	0
hsa.let.7g.5p	hsa.miR.1255b.5p	0.420574	0.0118802	0.158991	0.36163	0.261584	0.261584	0	0	0	0	0	0
hsa.let.7i.3p	hsa.miR.1255b.5p	0.0290899	0.868249	0.563836	0.00041981	-0.534746	0.534746	0	0	1	0	0	0
hsa.let.7i.5p	hsa.miR.1255b.5p	0.381889	0.0235861	0.147371	0.39821	0.234518	0.234518	0	0	0	0	0	0
hsa.miR.100.5p	hsa.miR.1255b.5p	0.104152	0.551566	-0.0967831	0.580206	0.200935	0.200935	0	0	0	0	0	0
hsa.miR.101.3p	hsa.miR.1255b.5p	0.0446364	0.799025	-0.080629	0.645204	0.125265	0.125265	0	0	0	0	0	0
hsa.miR.101.5p	hsa.miR.1255b.5p	0.0229881	0.895714	-0.133246	0.445418	0.156234	0.156234	0	0	0	0	0	0
hsa.miR.103a.3p	hsa.miR.1255b.5p	0.237352	0.16978	-0.167635	0.33577	0.404987	0.404987	0	0	0	0	0	0
hsa.miR.103b	hsa.miR.1255b.5p	0.130225	0.455894	-0.074394	0.671036	0.204619	0.204619	0	0	0	0	0	0
hsa.miR.106a.5p	hsa.miR.1255b.5p	0.258687	0.133483	0.299177	0.0808261	-0.0404898	0.0404898	0	0	0	0	0	0
hsa.miR.106b.3p	hsa.miR.1255b.5p	0.204902	0.237693	0.083463	0.633594	0.121439	0.121439	0	0	0	0	0	0
hsa.miR.106b.5p	hsa.miR.1255b.5p	0.0255065	0.884362	-0.1631	0.349191	0.188607	0.188607	0	0	0	0	0	0
hsa.miR.107	hsa.miR.1255b.5p	0.228425	0.186891	0.144962	0.406051	0.083463	0.083463	0	0	0	0	0	0
hsa.miR.10a.3p	hsa.miR.1255b.5p	0.445657	0.00729588	0.049154	0.779165	0.396503	0.396503	0	0	0	0	0	0
hsa.miR.10a.5p	hsa.miR.1255b.5p	0.0758111	0.665131	-0.0517216	0.767938	0.127533	0.127533	0	0	0	0	0	0
hsa.miR.10b.3p	hsa.miR.1255b.5p	0.20356	0.240848	0.441577	0.00791736	-0.238017	0.238017	0	0	0	0	0	0
hsa.miR.10b.5p	hsa.miR.1255b.5p	0.0630578	0.718948	-0.00325917	0.985175	0.066317	0.066317	0	0	0	0	0	0
hsa.miR.1180.3p	hsa.miR.1255b.5p	-0.0742575	0.671606	-0.161484	0.354051	0.0872267	0.0872267	0	0	0	0	0	0
hsa.miR.1185.1.3p	hsa.miR.1255b.5p	0.0629918	0.71923	-0.183808	0.290525	0.2468	0.2468	0	0	0	0	0	0
hsa.miR.1197	hsa.miR.1255b.5p	0.227443	0.188846	-0.372087	0.0277318	0.59953	0.59953	0	0	0	0	0	0
hsa.miR.122.3p	hsa.miR.1255b.5p	0.415881	0.0129646	0.211932	0.221627	0.203949	0.203949	0	0	0	0	0	0
hsa.miR.122.5p	hsa.miR.1255b.5p	0.326854	0.055304	0.0639833	0.714994	0.262871	0.262871	0	0	0	0	0	0
hsa.miR.1246	hsa.miR.1255b.5p	0.218805	0.206653	0.00765196	0.965202	0.211153	0.211153	0	0	0	0	0	0
hsa.miR.1255a	hsa.miR.1255b.5p	0.305047	0.0747683	0.254225	0.140555	0.050822	0.050822	0	0	0	0	0	0
hsa.let.7a.3p	hsa.miR.125a.3p	0.412504	0.0137954	-0.113391	0.51662	0.525895	0.525895	0	0	0	0	0	0
hsa.let.7a.5p	hsa.miR.125a.3p	0.355402	0.0361553	0.0550346	0.753519	0.300367	0.300367	0	0	0	0	0	0
hsa.let.7b.3p	hsa.miR.125a.3p	0.262454	0.127721	0.022773	0.896685	0.239681	0.239681	0	0	0	0	0	0
hsa.let.7b.5p	hsa.miR.125a.3p	0.416952	0.01271	0.230892	0.182045	0.18606	0.18606	0	0	0	0	0	0
hsa.let.7c.5p	hsa.miR.125a.3p	0.397759	0.0179678	0.0961525	0.582688	0.301607	0.301607	0	0	0	0	0	0
hsa.let.7d.3p	hsa.miR.125a.3p	0.404737	0.0158781	0.0632582	0.718091	0.341478	0.341478	0	0	0	0	0	0
hsa.let.7d.5p	hsa.miR.125a.3p	0.361358	0.0329372	-0.190091	0.27406	0.551449	0.551449	0	0	0	0	0	0
hsa.let.7e.5p	hsa.miR.125a.3p	0.329591	0.0531768	0.061993	0.723506	0.267598	0.267598	0	0	0	0	0	0
hsa.let.7f.1.3p	hsa.miR.125a.3p	0.508267	0.00182497	0.0914434	0.601367	0.416823	0.416823	0	0	0	0	0	0
hsa.let.7f.2.3p	hsa.miR.125a.3p	0.33171	0.0515745	0.18501	0.287328	0.1467	0.1467	0	0	0	0	0	0
hsa.let.7f.5p	hsa.miR.125a.3p	0.345475	0.0420834	0.0841334	0.63086	0.261341	0.261341	0	0	0	0	0	0
hsa.let.7g.5p	hsa.miR.125a.3p	0.397759	0.0179678	-0.0313128	0.858279	0.429072	0.429072	0	0	0	0	0	0
hsa.let.7i.3p	hsa.miR.125a.3p	-0.0775426	0.657942	-0.0967851	0.580199	0.0192424	0.0192424	0	0	0	0	0	0
hsa.let.7i.5p	hsa.miR.125a.3p	0.380882	0.0239868	-0.0876126	0.616749	0.468495	0.468495	0	0	0	0	0	0
hsa.miR.100.5p	hsa.miR.125a.3p	-0.117806	0.500319	0.0319454	0.855446	-0.149751	0.149751	0	0	0	0	0	0
hsa.miR.101.3p	hsa.miR.125a.3p	0.00562554	0.974414	-0.0835008	0.63344	0.0891264	0.0891264	0	0	0	0	0	0
hsa.miR.101.5p	hsa.miR.125a.3p	0.225338	0.193083	-0.0459266	0.79334	0.271264	0.271264	0	0	0	0	0	0
hsa.miR.103a.3p	hsa.miR.125a.3p	0.346798	0.0412504	-0.106274	0.543443	0.453072	0.453072	0	0	0	0	0	0
hsa.miR.103b	hsa.miR.125a.3p	0.229324	0.185116	-0.208436	0.229522	0.437759	0.437759	0	0	0	0	0	0
hsa.miR.106a.5p	hsa.miR.125a.3p	0.0738975	0.67311	-0.167343	0.336624	0.24124	0.24124	0	0	0	0	0	0
hsa.miR.106b.3p	hsa.miR.125a.3p	-0.05791	0.741071	-0.0648397	0.711341	0.00692965	0.00692965	0	0	0	0	0	0
hsa.miR.106b.5p	hsa.miR.125a.3p	0.121115	0.488272	-0.297314	0.0828263	0.418428	0.418428	0	0	0	0	0	0
hsa.miR.107	hsa.miR.125a.3p	0.316354	0.0641008	-0.024987	0.886702	0.341341	0.341341	0	0	0	0	0	0
hsa.miR.10a.3p	hsa.miR.125a.3p	0.43052	0.00983334	0.315637	0.0647392	0.114883	0.114883	0	0	0	0	0	0
hsa.miR.10a.5p	hsa.miR.125a.3p	0.0982816	0.574329	0.168583	0.333003	-0.0703016	0.0703016	0	0	0	0	0	0
hsa.miR.10b.3p	hsa.miR.125a.3p	0.278722	0.104938	0.168485	0.333288	0.110237	0.110237	0	0	0	0	0	0
hsa.miR.10b.5p	hsa.miR.125a.3p	-0.0337533	0.847359	0.122721	0.482479	-0.156474	0.156474	0	0	0	0	0	0
hsa.miR.1180.3p	hsa.miR.125a.3p	-0.289901	0.0911645	0.173571	0.318686	-0.463472	0.463472	0	0	0	0	0	0
hsa.miR.1185.1.3p	hsa.miR.125a.3p	0.19039	0.273291	0.248107	0.150691	-0.0577169	0.0577169	0	0	0	0	0	0
hsa.miR.1197	hsa.miR.125a.3p	0.0791787	0.651178	0.195503	0.260373	-0.116325	0.116325	0	0	0	0	0	0
hsa.miR.122.3p	hsa.miR.125a.3p	0.143294	0.411531	0.330311	0.0526279	-0.187017	0.187017	0	0	0	0	0	0
hsa.miR.122.5p	hsa.miR.125a.3p	0.00811309	0.963107	0.154677	0.374968	-0.146564	0.146564	0	0	0	0	0	0
hsa.miR.1246	hsa.miR.125a.3p	-0.202534	0.243278	0.117344	0.502011	-0.319878	0.319878	0	0	0	0	0	0
hsa.miR.1255a	hsa.miR.125a.3p	0.266924	0.121125	-0.201176	0.246521	0.468099	0.468099	0	0	0	0	0	0
hsa.miR.1255b.5p	hsa.miR.125a.3p	0.224822	0.19413	-0.102083	0.559538	0.326905	0.326905	0	0	0	0	0	0
hsa.let.7a.3p	hsa.miR.125a.5p	0.198667	0.252585	0.355681	0.0359993	-0.157014	0.157014	0	0	0	0	0	0
hsa.let.7a.5p	hsa.miR.125a.5p	0.384034	0.0234247	0.314566	0.0661362	0.0694678	0.0694678	0	0	0	0	0	0
hsa.let.7b.3p	hsa.miR.125a.5p	0.320587	0.0604304	0.282073	0.100763	0.0385146	0.0385146	0	0	0	0	0	0
hsa.let.7b.5p	hsa.miR.125a.5p	0.551541	0.000723651	0.467787	0.0050201	0.0837535	0.0837535	0	0	0	0	0	0
hsa.let.7c.5p	hsa.miR.125a.5p	0.50056	0.00248179	0.432493	0.0100251	0.0680672	0.0680672	0	0	0	0	0	0
hsa.let.7d.3p	hsa.miR.125a.5p	0.603404	0.000124502	0.0557423	0.749768	0.547661	0.547661	0	1	0	0	0	0
hsa.let.7d.5p	hsa.miR.125a.5p	0.253501	0.141459	0.185994	0.283533	0.067507	0.067507	0	0	0	0	0	0
hsa.let.7e.5p	hsa.miR.125a.5p	0.616527	0.000112061	0.515406	0.00176519	0.10112	0.10112	1	0	0	0	0	0
hsa.let.7f.1.3p	hsa.miR.125a.5p	0.251787	0.144533	0.164618	0.344664	0.0871689	0.0871689	0	0	0	0	0	0
hsa.let.7f.2.3p	hsa.miR.125a.5p	0.581768	0.000246725	0.239102	0.166562	0.342666	0.342666	0	0	0	0	0	0
hsa.let.7f.5p	hsa.miR.125a.5p	0.380952	0.0246334	0.283193	0.0993735	0.0977591	0.0977591	0	0	0	0	0	0
hsa.let.7g.5p	hsa.miR.125a.5p	0.393838	0.0199035	0.318207	0.0629342	0.0756303	0.0756303	0	0	0	0	0	0
hsa.let.7i.3p	hsa.miR.125a.5p	0.0600281	0.731942	0.0176471	0.920049	0.0423811	0.0423811	0	0	0	0	0	0
hsa.let.7i.5p	hsa.miR.125a.5p	0.337535	0.0479488	0.207283	0.231238	0.130252	0.130252	0	0	0	0	0	0
hsa.miR.100.5p	hsa.miR.125a.5p	0.0565826	0.746112	0.363585	0.0324592	-0.307003	0.307003	0	0	0	0	0	0
hsa.miR.101.3p	hsa.miR.125a.5p	-0.0226891	0.897133	-0.136695	0.432114	0.114006	0.114006	0	0	0	0	0	0
hsa.miR.101.5p	hsa.miR.125a.5p	0.184853	0.287744	0.138009	0.429171	0.0468444	0.0468444	0	0	0	0	0	0
hsa.miR.103a.3p	hsa.miR.125a.5p	0.588515	0.000262083	0.234734	0.17414	0.353782	0.353782	0	0	0	0	0	0
hsa.miR.103b	hsa.miR.125a.5p	0.495518	0.00277746	-0.0691877	0.691963	0.564706	0.564706	0	0	0	0	0	0
hsa.miR.106a.5p	hsa.miR.125a.5p	0.0457223	0.794239	0.0666484	0.703648	-0.0209261	0.0209261	0	0	0	0	0	0
hsa.miR.106b.3p	hsa.miR.125a.5p	0.151821	0.382492	-0.0773109	0.657837	0.229132	0.229132	0	0	0	0	0	0
hsa.miR.106b.5p	hsa.miR.125a.5p	-0.0882353	0.613019	0.0420168	0.810211	-0.130252	0.130252	0	0	0	0	0	0
hsa.miR.107	hsa.miR.125a.5p	0.602801	0.000171508	0.367507	0.0305333	0.235294	0.235294	0	0	0	0	0	0
hsa.miR.10a.3p	hsa.miR.125a.5p	0.273725	0.111582	0.471238	0.00427122	-0.197513	0.197513	0	0	0	0	0	0
hsa.miR.10a.5p	hsa.miR.125a.5p	0.47423	0.00439254	0.517367	0.00168572	-0.0431373	0.0431373	0	0	0	0	0	0
hsa.miR.10b.3p	hsa.miR.125a.5p	0.226669	0.190396	0.205611	0.236039	0.021058	0.021058	0	0	0	0	0	0
hsa.miR.10b.5p	hsa.miR.125a.5p	0.37395	0.027575	0.254062	0.140559	0.119888	0.119888	0	0	0	0	0	0
hsa.miR.1180.3p	hsa.miR.125a.5p	-0.0145668	0.933809	0.0300141	0.864102	-0.0445809	0.0445809	0	0	0	0	0	0
hsa.miR.1185.1.3p	hsa.miR.125a.5p	0.0863252	0.621955	0.200534	0.248062	-0.114209	0.114209	0	0	0	0	0	0
hsa.miR.1197	hsa.miR.125a.5p	0.109721	0.530371	0.138577	0.427253	-0.0288566	0.0288566	0	0	0	0	0	0
hsa.miR.122.3p	hsa.miR.125a.5p	-0.0825325	0.637397	0.240575	0.163888	-0.323107	0.323107	0	0	0	0	0	0
hsa.miR.122.5p	hsa.miR.125a.5p	0.223826	0.196165	0.143567	0.41063	0.0802588	0.0802588	0	0	0	0	0	0
hsa.miR.1246	hsa.miR.125a.5p	0.246516	0.153412	0.0787115	0.65202	0.167804	0.167804	0	0	0	0	0	0
hsa.miR.1255a	hsa.miR.125a.5p	0.366202	0.0304962	0.127365	0.465931	0.238837	0.238837	0	0	0	0	0	0
hsa.miR.1255b.5p	hsa.miR.125a.5p	0.330593	0.0524143	0.110953	0.525732	0.21964	0.21964	0	0	0	0	0	0
hsa.miR.125a.3p	hsa.miR.125a.5p	0.374595	0.0266179	0.0471274	0.788058	0.327468	0.327468	0	0	0	0	0	0
hsa.let.7a.3p	hsa.miR.125b.2.3p	0.00143471	0.993474	0.19135	0.270834	-0.189916	0.189916	0	0	0	0	0	0
hsa.let.7a.5p	hsa.miR.125b.2.3p	0.269365	0.117632	0.299719	0.080251	-0.0303544	0.0303544	0	0	0	0	0	0
hsa.let.7b.3p	hsa.miR.125b.2.3p	0.154422	0.375767	-0.070242	0.688449	0.224664	0.224664	0	0	0	0	0	0
hsa.let.7b.5p	hsa.miR.125b.2.3p	0.207598	0.231443	0.520862	0.00133659	-0.313265	0.313265	0	0	0	0	0	0
hsa.let.7c.5p	hsa.miR.125b.2.3p	0.261229	0.129573	0.227394	0.188944	0.0338359	0.0338359	0	0	0	0	0	0
hsa.let.7d.3p	hsa.miR.125b.2.3p	0.13424	0.442	0.200606	0.247888	-0.0663667	0.0663667	0	0	0	0	0	0
hsa.let.7d.5p	hsa.miR.125b.2.3p	0.228086	0.187564	0.20775	0.231093	0.0203365	0.0203365	0	0	0	0	0	0
hsa.let.7e.5p	hsa.miR.125b.2.3p	0.356893	0.0353267	0.227096	0.189539	0.129797	0.129797	0	0	0	0	0	0
hsa.let.7f.1.3p	hsa.miR.125b.2.3p	0.226627	0.190481	0.525217	0.00119677	-0.298591	0.298591	0	0	0	0	0	0
hsa.let.7f.2.3p	hsa.miR.125b.2.3p	0.106057	0.544272	-0.0164102	0.925455	0.122467	0.122467	0	0	0	0	0	0
hsa.let.7f.5p	hsa.miR.125b.2.3p	0.294825	0.0855575	0.271444	0.114717	0.023381	0.023381	0	0	0	0	0	0
hsa.let.7g.5p	hsa.miR.125b.2.3p	0.249328	0.148627	0.321149	0.0599563	-0.0718208	0.0718208	0	0	0	0	0	0
hsa.let.7i.3p	hsa.miR.125b.2.3p	0.32345	0.0580441	0.272932	0.112664	0.050518	0.050518	0	0	0	0	0	0
hsa.let.7i.5p	hsa.miR.125b.2.3p	0.282773	0.0997765	0.469074	0.00447619	-0.186301	0.186301	0	0	0	0	0	0
hsa.miR.100.5p	hsa.miR.125b.2.3p	0.276897	0.107328	-0.152389	0.382158	0.429287	0.429287	0	0	0	0	0	0
hsa.miR.101.3p	hsa.miR.125b.2.3p	0.0536319	0.759614	0.11072	0.526607	-0.0570886	0.0570886	0	0	0	0	0	0
hsa.miR.101.5p	hsa.miR.125b.2.3p	-0.0478235	0.785	0.00387469	0.982376	-0.0516982	0.0516982	0	0	0	0	0	0
hsa.miR.103a.3p	hsa.miR.125b.2.3p	0.0432369	0.805203	0.0613129	0.726423	-0.018076	0.018076	0	0	0	0	0	0
hsa.miR.103b	hsa.miR.125b.2.3p	0.150501	0.388155	0.178581	0.304697	-0.0280807	0.0280807	0	0	0	0	0	0
hsa.miR.106a.5p	hsa.miR.125b.2.3p	-0.00452588	0.979414	0.292535	0.0881314	-0.297061	0.297061	0	0	0	0	0	0
hsa.miR.106b.3p	hsa.miR.125b.2.3p	0.112989	0.518119	0.354782	0.0365047	-0.241793	0.241793	0	0	0	0	0	0
hsa.miR.106b.5p	hsa.miR.125b.2.3p	-0.058754	0.737429	-0.0395855	0.821377	-0.0191685	0.0191685	0	0	0	0	0	0
hsa.miR.107	hsa.miR.125b.2.3p	0.264393	0.124827	0.14852	0.394501	0.115873	0.115873	0	0	0	0	0	0
hsa.miR.10a.3p	hsa.miR.125b.2.3p	0.280099	0.103162	0.385383	0.0222387	-0.105284	0.105284	0	0	0	0	0	0
hsa.miR.10a.5p	hsa.miR.125b.2.3p	0.103046	0.555823	0.33484	0.0492789	-0.231795	0.231795	0	0	0	0	0	0
hsa.miR.10b.3p	hsa.miR.125b.2.3p	-0.327891	0.05449	0.0108409	0.950716	-0.338732	0.338732	0	0	0	0	0	0
hsa.miR.10b.5p	hsa.miR.125b.2.3p	0.0364576	0.83529	0.234239	0.175615	-0.197782	0.197782	0	0	0	0	0	0
hsa.miR.1180.3p	hsa.miR.125b.2.3p	0.0290778	0.868304	0.15767	0.365683	-0.128592	0.128592	0	0	0	0	0	0
hsa.miR.1185.1.3p	hsa.miR.125b.2.3p	0.430126	0.00990837	-0.0277777	0.874144	0.457904	0.457904	0	0	0	0	0	0
hsa.miR.1197	hsa.miR.125b.2.3p	0.40365	0.0161895	0.0926726	0.596466	0.310978	0.310978	0	0	0	0	0	0
hsa.miR.122.3p	hsa.miR.125b.2.3p	0.168171	0.334204	0.312235	0.0678384	-0.144064	0.144064	0	0	0	0	0	0
hsa.miR.122.5p	hsa.miR.125b.2.3p	0.0374631	0.830812	0.0842368	0.630439	-0.0467737	0.0467737	0	0	0	0	0	0
hsa.miR.1246	hsa.miR.125b.2.3p	0.123693	0.478989	-0.133043	0.446117	0.256737	0.256737	0	0	0	0	0	0
hsa.miR.1255a	hsa.miR.125b.2.3p	0.269273	0.117763	0.0944985	0.589219	0.174774	0.174774	0	0	0	0	0	0
hsa.miR.1255b.5p	hsa.miR.125b.2.3p	0.0773546	0.658722	0.322366	0.0589391	-0.245011	0.245011	0	0	0	0	0	0
hsa.miR.125a.3p	hsa.miR.125b.2.3p	0.101267	0.562698	0.168711	0.332631	-0.0674438	0.0674438	0	0	0	0	0	0
hsa.miR.125a.5p	hsa.miR.125b.2.3p	0.225374	0.193008	0.233644	0.176747	-0.00826952	0.00826952	0	0	0	0	0	0
hsa.let.7a.3p	hsa.miR.125b.5p	-0.0168481	0.923472	0.0920057	0.599123	-0.108854	0.108854	0	0	0	0	0	0
hsa.let.7a.5p	hsa.miR.125b.5p	0.0689076	0.693151	0.0173669	0.921324	0.0515406	0.0515406	0	0	0	0	0	0
hsa.let.7b.3p	hsa.miR.125b.5p	0.19882	0.252211	0.292997	0.0878387	-0.0941768	0.0941768	0	0	0	0	0	0
hsa.let.7b.5p	hsa.miR.125b.5p	0.116527	0.50355	0.179272	0.301537	-0.0627451	0.0627451	0	0	0	0	0	0
hsa.let.7c.5p	hsa.miR.125b.5p	0.246779	0.152597	0.319608	0.0617361	-0.0728291	0.0728291	0	0	0	0	0	0
hsa.let.7d.3p	hsa.miR.125b.5p	0.0952448	0.586268	-0.146499	0.399554	0.241743	0.241743	0	0	0	0	0	0
hsa.let.7d.5p	hsa.miR.125b.5p	0.229972	0.183235	-0.190196	0.272644	0.420168	0.420168	0	0	0	0	0	0
hsa.let.7e.5p	hsa.miR.125b.5p	0.0689076	0.693151	0.159384	0.359003	-0.0904762	0.0904762	0	0	0	0	0	0
hsa.let.7f.1.3p	hsa.miR.125b.5p	0.0715025	0.683145	-0.131635	0.450987	0.203138	0.203138	0	0	0	0	0	0
hsa.let.7f.2.3p	hsa.miR.125b.5p	0.329874	0.0529603	0.0219025	0.900614	0.307972	0.307972	0	0	0	0	0	0
hsa.let.7f.5p	hsa.miR.125b.5p	0.0364146	0.835222	-0.0182073	0.917499	0.0546218	0.0546218	0	0	0	0	0	0
hsa.let.7g.5p	hsa.miR.125b.5p	0.20028	0.247653	-0.0717087	0.681303	0.271989	0.271989	0	0	0	0	0	0
hsa.let.7i.3p	hsa.miR.125b.5p	0.42188	0.0115925	0.0868347	0.618692	0.335045	0.335045	0	0	0	0	0	0
hsa.let.7i.5p	hsa.miR.125b.5p	0.161345	0.35306	-0.229412	0.184327	0.390756	0.390756	0	0	0	0	0	0
hsa.miR.100.5p	hsa.miR.125b.5p	0.735014	1.56309e-06	0.704482	4.77457e-06	0.0305322	0.0305322	1	0	0	0	0	0
hsa.miR.101.3p	hsa.miR.125b.5p	0.322129	0.0596253	-0.261625	0.128819	0.583754	0.583754	0	0	0	0	0	0
hsa.miR.101.5p	hsa.miR.125b.5p	0.391024	0.0201978	0.00504909	0.977035	0.385975	0.385975	0	0	0	0	0	0
hsa.miR.103a.3p	hsa.miR.125b.5p	0.24986	0.147415	-0.108683	0.53287	0.358543	0.358543	0	0	0	0	0	0
hsa.miR.103b	hsa.miR.125b.5p	0.134454	0.43976	-0.336415	0.0487302	0.470868	0.470868	0	0	0	0	0	0
hsa.miR.106a.5p	hsa.miR.125b.5p	0.227209	0.189313	0.0239034	0.891586	0.203306	0.203306	0	0	0	0	0	0
hsa.miR.106b.3p	hsa.miR.125b.5p	0.404202	0.0166757	-0.295798	0.0847422	0.7	0.7	0	0	0	0	0	0
hsa.miR.106b.5p	hsa.miR.125b.5p	0.359664	0.0344842	-0.135294	0.436884	0.494958	0.494958	0	0	0	0	0	0
hsa.miR.107	hsa.miR.125b.5p	0.195518	0.259254	0.194398	0.262036	0.00112045	0.00112045	0	0	0	0	0	0
hsa.miR.10a.3p	hsa.miR.125b.5p	0.348524	0.0401844	0.175948	0.311999	0.172576	0.172576	0	0	0	0	0	0
hsa.miR.10a.5p	hsa.miR.125b.5p	-0.00308123	0.986547	0.262745	0.127144	-0.265826	0.265826	0	0	0	0	0	0
hsa.miR.10b.3p	hsa.miR.125b.5p	0.164574	0.344794	0.308204	0.0716598	-0.14363	0.14363	0	0	0	0	0	0
hsa.miR.10b.5p	hsa.miR.125b.5p	0.0319328	0.855348	0.110084	0.527573	-0.0781513	0.0781513	0	0	0	0	0	0
hsa.miR.1180.3p	hsa.miR.125b.5p	0.209819	0.226377	-0.152595	0.38151	0.362413	0.362413	0	0	0	0	0	0
hsa.miR.1185.1.3p	hsa.miR.125b.5p	-0.129177	0.459557	-0.0519536	0.766925	-0.0772237	0.0772237	0	0	0	0	0	0
hsa.miR.1197	hsa.miR.125b.5p	-0.0476306	0.785847	-0.143907	0.409513	0.0962764	0.0962764	0	0	0	0	0	0
hsa.miR.122.3p	hsa.miR.125b.5p	0.0925462	0.596969	-0.0469898	0.788663	0.139536	0.139536	0	0	0	0	0	0
hsa.miR.122.5p	hsa.miR.125b.5p	-0.154029	0.376996	0.32019	0.0607673	-0.47422	0.47422	0	0	0	0	0	0
hsa.miR.1246	hsa.miR.125b.5p	0.408152	0.0149321	0.405882	0.0161964	0.00226948	0.00226948	0	0	0	0	0	0
hsa.miR.1255a	hsa.miR.125b.5p	0.335372	0.0488974	-0.0600751	0.73174	0.395447	0.395447	0	0	0	0	0	0
hsa.miR.1255b.5p	hsa.miR.125b.5p	0.406687	0.0153318	0.144254	0.408374	0.262434	0.262434	0	0	0	0	0	0
hsa.miR.125a.3p	hsa.miR.125b.5p	0.145271	0.405039	-0.0243544	0.889553	0.169626	0.169626	0	0	0	0	0	0
hsa.miR.125a.5p	hsa.miR.125b.5p	0.411485	0.0146821	0.715126	3.18345e-06	-0.303641	0.303641	0	0	0	0	0	0
hsa.miR.125b.2.3p	hsa.miR.125b.5p	0.225374	0.193008	-0.0761947	0.663536	0.301569	0.301569	0	0	0	0	0	0
hsa.let.7a.3p	hsa.miR.126.3p	0.567639	0.000376002	0.607855	0.000107492	-0.0402153	0.0402153	1	0	0	0	0	0
hsa.let.7a.5p	hsa.miR.126.3p	0.764986	6.65866e-07	0.509244	0.00203686	0.255742	0.255742	1	0	0	0	0	0
hsa.let.7b.3p	hsa.miR.126.3p	0.669578	1.08911e-05	0.283193	0.0993735	0.386384	0.386384	0	0	0	0	0	0
hsa.let.7b.5p	hsa.miR.126.3p	0.789356	3.95797e-07	0.460784	0.00578909	0.328571	0.328571	0	0	0	0	0	0
hsa.let.7c.5p	hsa.miR.126.3p	0.816527	2.21049e-07	0.528011	0.00130683	0.288515	0.288515	1	0	0	0	0	0
hsa.let.7d.3p	hsa.miR.126.3p	0.730443	6.32202e-07	0.312325	0.0681701	0.418118	0.418118	0	0	0	0	0	0
hsa.let.7d.5p	hsa.miR.126.3p	0.734734	1.57779e-06	0.513725	0.00183592	0.221008	0.221008	1	0	0	0	0	0
hsa.let.7e.5p	hsa.miR.126.3p	0.730252	1.83826e-06	0.664146	2.20635e-05	0.0661064	0.0661064	1	0	0	0	0	0
hsa.let.7f.1.3p	hsa.miR.126.3p	0.481572	0.00340051	0.297873	0.0822222	0.1837	0.1837	0	0	0	0	0	0
hsa.let.7f.2.3p	hsa.miR.126.3p	0.555681	0.000529358	0.510777	0.00171675	0.0449035	0.0449035	1	0	0	0	0	0
hsa.let.7f.5p	hsa.miR.126.3p	0.755182	8.51766e-07	0.467787	0.0050201	0.287395	0.287395	0	0	0	0	0	0
hsa.let.7g.5p	hsa.miR.126.3p	0.828291	1.62564e-07	0.590196	0.000249571	0.238095	0.238095	1	0	0	0	0	0
hsa.let.7i.3p	hsa.miR.126.3p	0.309117	0.07078	-0.147339	0.396831	0.456456	0.456456	0	0	0	0	0	0
hsa.let.7i.5p	hsa.miR.126.3p	0.691877	7.76072e-06	0.382913	0.0238584	0.308964	0.308964	0	0	0	0	0	0
hsa.miR.100.5p	hsa.miR.126.3p	0.0341737	0.845273	0.22381	0.195502	-0.189636	0.189636	0	0	0	0	0	0
hsa.miR.101.3p	hsa.miR.126.3p	0.106162	0.542468	-0.0288515	0.869239	0.135014	0.135014	0	0	0	0	0	0
hsa.miR.101.5p	hsa.miR.126.3p	0.242076	0.161194	0.26648	0.121768	-0.024404	0.024404	0	0	0	0	0	0
hsa.miR.103a.3p	hsa.miR.126.3p	0.605042	0.000160194	0.466387	0.00516638	0.138655	0.138655	0	0	0	0	0	0
hsa.miR.103b	hsa.miR.126.3p	0.431092	0.0102903	0.0389356	0.823946	0.392157	0.392157	0	0	0	0	0	0
hsa.miR.106a.5p	hsa.miR.126.3p	0.249369	0.148557	0.104332	0.550875	0.145038	0.145038	0	0	0	0	0	0
hsa.miR.106b.3p	hsa.miR.126.3p	0.130532	0.453318	-0.0593838	0.733963	0.189916	0.189916	0	0	0	0	0	0
hsa.miR.106b.5p	hsa.miR.126.3p	0.27423	0.110908	0.301681	0.0785171	-0.027451	0.027451	0	0	0	0	0	0
hsa.miR.107	hsa.miR.126.3p	0.595238	0.000215175	0.369188	0.0297373	0.22605	0.22605	0	0	0	0	0	0
hsa.miR.10a.3p	hsa.miR.126.3p	0.668925	1.1189e-05	0.44702	0.00709781	0.221905	0.221905	0	0	0	0	0	0
hsa.miR.10a.5p	hsa.miR.126.3p	0.389356	0.0214537	0.35098	0.0393396	0.0383754	0.0383754	0	0	0	0	0	0
hsa.miR.10b.3p	hsa.miR.126.3p	0.0907544	0.604121	0.160408	0.357311	-0.0696533	0.0696533	0	0	0	0	0	0
hsa.miR.10b.5p	hsa.miR.126.3p	0.241176	0.16236	0.0179272	0.918774	0.223249	0.223249	0	0	0	0	0	0
hsa.miR.1180.3p	hsa.miR.126.3p	-0.195392	0.26065	-0.0678823	0.698416	-0.12751	0.12751	0	0	0	0	0	0
hsa.miR.1185.1.3p	hsa.miR.126.3p	0.249349	0.148591	0.389817	0.0206208	-0.140468	0.140468	0	0	0	0	0	0
hsa.miR.1197	hsa.miR.126.3p	0.239004	0.166742	0.252604	0.143189	-0.0136008	0.0136008	0	0	0	0	0	0
hsa.miR.122.3p	hsa.miR.126.3p	0.336591	0.0480312	0.385515	0.0221888	-0.0489247	0.0489247	0	0	0	0	0	0
hsa.miR.122.5p	hsa.miR.126.3p	0.241766	0.161747	0.0677919	0.698799	0.173974	0.173974	0	0	0	0	0	0
hsa.miR.1246	hsa.miR.126.3p	0.0354367	0.839842	-0.109804	0.528631	0.145241	0.145241	0	0	0	0	0	0
hsa.miR.1255a	hsa.miR.126.3p	0.631228	4.78713e-05	0.28359	0.0987588	0.347638	0.347638	0	0	0	0	0	0
hsa.miR.1255b.5p	hsa.miR.126.3p	0.497377	0.00236661	-0.058665	0.737813	0.556042	0.556042	0	0	0	0	0	0
hsa.miR.125a.3p	hsa.miR.126.3p	0.572813	0.000322963	0.049974	0.775574	0.522839	0.522839	0	1	0	0	0	0
hsa.miR.125a.5p	hsa.miR.126.3p	0.679272	1.25627e-05	0.760224	7.47681e-07	-0.0809524	0.0809524	1	0	0	0	0	0
hsa.miR.125b.2.3p	hsa.miR.126.3p	0.300851	0.079061	0.0699444	0.689703	0.230906	0.230906	0	0	0	0	0	0
hsa.miR.125b.5p	hsa.miR.126.3p	0.407843	0.015652	0.492157	0.00299129	-0.0843137	0.0843137	0	0	0	0	0	0
hsa.let.7a.3p	hsa.miR.126.5p	0.613691	8.83628e-05	0.672932	9.47126e-06	-0.0592411	0.0592411	1	0	0	0	0	0
hsa.let.7a.5p	hsa.miR.126.5p	0.873109	9.85257e-09	0.820168	2.02078e-07	0.0529412	0.0529412	1	0	0	0	0	0
hsa.let.7b.3p	hsa.miR.126.5p	0.662266	1.4679e-05	0.412605	0.0143941	0.249661	0.249661	0	0	0	0	0	0
hsa.let.7b.5p	hsa.miR.126.5p	0.837535	1.22094e-07	0.690476	8.19033e-06	0.147059	0.147059	1	0	0	0	0	0
hsa.let.7c.5p	hsa.miR.126.5p	0.843697	9.77206e-08	0.680952	1.17874e-05	0.162745	0.162745	1	0	0	0	0	0
hsa.let.7d.3p	hsa.miR.126.5p	0.644863	2.89448e-05	0.52493	0.00140789	0.119933	0.119933	1	0	0	0	0	0
hsa.let.7d.5p	hsa.miR.126.5p	0.769188	6.04252e-07	0.771709	5.71211e-07	-0.00252101	0.00252101	1	0	0	0	0	0
hsa.let.7e.5p	hsa.miR.126.5p	0.793557	3.63639e-07	0.853501	6.32316e-08	-0.059944	0.059944	1	0	0	0	0	0
hsa.let.7f.1.3p	hsa.miR.126.5p	0.337039	0.0477153	0.451742	0.00644673	-0.114702	0.114702	0	0	0	0	0	0
hsa.let.7f.2.3p	hsa.miR.126.5p	0.479383	0.00357082	0.512322	0.00165301	-0.0329383	0.0329383	0	0	0	0	0	0
hsa.let.7f.5p	hsa.miR.126.5p	0.813725	2.36208e-07	0.788515	4.02555e-07	0.0252101	0.0252101	1	0	0	0	0	0
hsa.let.7g.5p	hsa.miR.126.5p	0.867507	2.3025e-08	0.837535	1.22094e-07	0.029972	0.029972	1	0	0	0	0	0
hsa.let.7i.3p	hsa.miR.126.5p	0.190744	0.272385	0.0207283	0.906036	0.170015	0.170015	0	0	0	0	0	0
hsa.let.7i.5p	hsa.miR.126.5p	0.568067	0.000466016	0.576471	0.000369443	-0.00840336	0.00840336	1	0	0	0	0	0
hsa.miR.100.5p	hsa.miR.126.5p	-0.158543	0.361569	-0.0680672	0.696719	-0.0904762	0.0904762	0	0	0	0	0	0
hsa.miR.101.3p	hsa.miR.126.5p	-0.0633053	0.717062	-0.20056	0.246981	0.137255	0.137255	0	0	0	0	0	0
hsa.miR.101.5p	hsa.miR.126.5p	0.0589061	0.736774	0.0760169	0.664275	-0.0171108	0.0171108	0	0	0	0	0	0
hsa.miR.103a.3p	hsa.miR.126.5p	0.433333	0.00986875	0.278711	0.10502	0.154622	0.154622	0	0	0	0	0	0
hsa.miR.103b	hsa.miR.126.5p	0.182913	0.291695	-0.0593838	0.733963	0.242297	0.242297	0	0	0	0	0	0
hsa.miR.106a.5p	hsa.miR.126.5p	0.00729313	0.966833	-0.0804281	0.64603	0.0877212	0.0877212	0	0	0	0	0	0
hsa.miR.106b.3p	hsa.miR.126.5p	-0.0221289	0.899676	-0.019888	0.909855	-0.0022409	0.0022409	0	0	0	0	0	0
hsa.miR.106b.5p	hsa.miR.126.5p	0.233613	0.17625	0.24902	0.148815	-0.0154062	0.0154062	0	0	0	0	0	0
hsa.miR.107	hsa.miR.126.5p	0.279272	0.104301	0.27451	0.110533	0.0047619	0.0047619	0	0	0	0	0	0
hsa.miR.10a.3p	hsa.miR.126.5p	0.620776	6.92862e-05	0.378449	0.0249782	0.242327	0.242327	0	0	0	0	0	0
hsa.miR.10a.5p	hsa.miR.126.5p	0.584314	0.000295854	0.444538	0.00797585	0.139776	0.139776	0	0	0	0	0	0
hsa.miR.10b.3p	hsa.miR.126.5p	0.0662927	0.705159	0.085872	0.623792	-0.0195793	0.0195793	0	0	0	0	0	0
hsa.miR.10b.5p	hsa.miR.126.5p	0.498599	0.00259332	0.161905	0.351373	0.336695	0.336695	0	0	0	0	0	0
hsa.miR.1180.3p	hsa.miR.126.5p	-0.430983	0.00974601	-0.17756	0.307517	-0.253423	0.253423	0	0	0	0	0	0
hsa.miR.1185.1.3p	hsa.miR.126.5p	0.143617	0.410468	0.345144	0.0422937	-0.201527	0.201527	0	0	0	0	0	0
hsa.miR.1197	hsa.miR.126.5p	0.20209	0.244335	0.421707	0.0116302	-0.219617	0.219617	0	0	0	0	0	0
hsa.miR.122.3p	hsa.miR.126.5p	0.307518	0.0723259	0.486113	0.00306952	-0.178595	0.178595	0	0	0	0	0	0
hsa.miR.122.5p	hsa.miR.126.5p	0.456903	0.00579429	0.178724	0.304305	0.278179	0.278179	0	0	0	0	0	0
hsa.miR.1246	hsa.miR.126.5p	-0.119896	0.49269	-0.334174	0.0503238	0.214277	0.214277	0	0	0	0	0	0
hsa.miR.1255a	hsa.miR.126.5p	0.504867	0.00198106	0.467938	0.00458709	0.0369284	0.0369284	0	0	0	0	0	0
hsa.miR.1255b.5p	hsa.miR.126.5p	0.365735	0.0307247	0.109961	0.529463	0.255774	0.255774	0	0	0	0	0	0
hsa.miR.125a.3p	hsa.miR.126.5p	0.341835	0.0444441	-0.00284662	0.987052	0.344681	0.344681	0	0	0	0	0	0
hsa.miR.125a.5p	hsa.miR.126.5p	0.464426	0.00537737	0.451261	0.0069973	0.0131653	0.0131653	0	0	0	0	0	0
hsa.miR.125b.2.3p	hsa.miR.126.5p	0.143872	0.409627	0.155961	0.370968	-0.012089	0.012089	0	0	0	0	0	0
hsa.miR.125b.5p	hsa.miR.126.5p	0.192437	0.266952	0.144818	0.405032	0.047619	0.047619	0	0	0	0	0	0
hsa.miR.126.3p	hsa.miR.126.5p	0.781232	4.66719e-07	0.737255	1.45151e-06	0.0439776	0.0439776	1	0	0	0	0	0
hsa.let.7a.3p	hsa.miR.1260a	-0.436505	0.00875245	-0.439552	0.00824232	0.00304627	0.00304627	0	0	0	0	0	0
hsa.let.7a.5p	hsa.miR.1260a	-0.460784	0.00578909	-0.737255	1.45151e-06	0.276471	0.276471	0	0	0	0	0	0
hsa.let.7b.3p	hsa.miR.1260a	-0.321712	0.0594836	-0.227731	0.18763	-0.0939812	0.0939812	0	0	0	0	0	0
hsa.let.7b.5p	hsa.miR.1260a	-0.297759	0.0826258	-0.62577	8.3255e-05	0.328011	0.328011	0	0	0	0	0	0
hsa.let.7c.5p	hsa.miR.1260a	-0.311765	0.0686863	-0.467507	0.00504906	0.155742	0.155742	0	0	0	0	0	0
hsa.let.7d.3p	hsa.miR.1260a	-0.338399	0.0467688	-0.383754	0.0235325	0.0453545	0.0453545	0	0	0	0	0	0
hsa.let.7d.5p	hsa.miR.1260a	-0.47507	0.00431595	-0.582353	0.000312904	0.107283	0.107283	0	0	0	0	0	0
hsa.let.7e.5p	hsa.miR.1260a	-0.385994	0.0226816	-0.596078	0.000209875	0.210084	0.210084	0	0	0	0	0	0
hsa.let.7f.1.3p	hsa.miR.1260a	-0.403042	0.016366	-0.420526	0.0118909	0.0174842	0.0174842	0	0	0	0	0	0
hsa.let.7f.2.3p	hsa.miR.1260a	-0.240673	0.16371	-0.214251	0.216493	-0.0264222	0.0264222	0	0	0	0	0	0
hsa.let.7f.5p	hsa.miR.1260a	-0.47591	0.00424051	-0.756863	8.14805e-07	0.280952	0.280952	0	0	0	0	0	0
hsa.let.7g.5p	hsa.miR.1260a	-0.47619	0.00421563	-0.656022	2.95974e-05	0.179832	0.179832	0	0	0	0	0	0
hsa.let.7i.3p	hsa.miR.1260a	-0.359327	0.0340073	-0.0876751	0.615286	-0.271652	0.271652	0	0	0	0	0	0
hsa.let.7i.5p	hsa.miR.1260a	-0.547899	0.000795073	-0.543697	0.000885194	-0.00420168	0.00420168	0	0	0	1	0	0
hsa.miR.100.5p	hsa.miR.1260a	0.0257703	0.883169	0.160224	0.356449	-0.134454	0.134454	0	0	0	0	0	0
hsa.miR.101.3p	hsa.miR.1260a	-0.160504	0.3556	0.277591	0.106469	-0.438095	0.438095	0	0	0	0	0	0
hsa.miR.101.5p	hsa.miR.1260a	-0.251052	0.145747	0.200281	0.248673	-0.451333	0.451333	0	0	0	0	0	0
hsa.miR.103a.3p	hsa.miR.1260a	-0.054902	0.753431	0.118768	0.495327	-0.173669	0.173669	0	0	0	0	0	0
hsa.miR.103b	hsa.miR.1260a	-0.141176	0.417049	0.170868	0.325054	-0.312045	0.312045	0	0	0	0	0	0
hsa.miR.106a.5p	hsa.miR.1260a	-0.122861	0.481974	0.298371	0.0816862	-0.421233	0.421233	0	0	0	0	0	0
hsa.miR.106b.3p	hsa.miR.1260a	-0.244538	0.156449	-0.138095	0.427374	-0.106443	0.106443	0	0	0	0	0	0
hsa.miR.106b.5p	hsa.miR.1260a	-0.239216	0.165882	0.0546218	0.754653	-0.293838	0.293838	0	0	0	0	0	0
hsa.miR.107	hsa.miR.1260a	-0.326611	0.0560157	-0.195518	0.259254	-0.131092	0.131092	0	0	0	0	0	0
hsa.miR.10a.3p	hsa.miR.1260a	-0.334831	0.0492858	-0.161067	0.355312	-0.173763	0.173763	0	0	0	0	0	0
hsa.miR.10a.5p	hsa.miR.1260a	-0.421849	0.0121958	-0.448459	0.00739166	0.0266106	0.0266106	0	0	0	0	0	0
hsa.miR.10b.3p	hsa.miR.1260a	0.160666	0.356528	0.0867222	0.620348	0.0739435	0.0739435	0	0	0	0	0	0
hsa.miR.10b.5p	hsa.miR.1260a	-0.34986	0.0400049	-0.39944	0.0180991	0.0495798	0.0495798	0	0	0	0	0	0
hsa.miR.1180.3p	hsa.miR.1260a	0.272848	0.112779	0.185414	0.286258	0.0874343	0.0874343	0	0	0	0	0	0
hsa.miR.1185.1.3p	hsa.miR.1260a	-0.413305	0.0135944	-0.109864	0.529832	-0.303442	0.303442	0	0	0	0	0	0
hsa.miR.1197	hsa.miR.1260a	-0.266731	0.121404	-0.403779	0.0161521	0.137048	0.137048	0	0	0	0	0	0
hsa.miR.122.3p	hsa.miR.1260a	-0.171526	0.32451	-0.479164	0.00358829	0.307638	0.307638	0	0	0	0	0	0
hsa.miR.122.5p	hsa.miR.1260a	-0.341416	0.0447225	-0.179004	0.303535	-0.162412	0.162412	0	0	0	0	0	0
hsa.miR.1246	hsa.miR.1260a	0.0944044	0.589592	0.384594	0.0232103	-0.290189	0.290189	0	0	0	0	0	0
hsa.miR.1255a	hsa.miR.1260a	-0.448995	0.00681883	-0.30818	0.0716833	-0.140816	0.140816	0	0	0	0	0	0
hsa.miR.1255b.5p	hsa.miR.1260a	-0.14808	0.395921	-0.0648999	0.711085	-0.0831796	0.0831796	0	0	0	0	0	0
hsa.miR.125a.3p	hsa.miR.1260a	-0.0410334	0.814955	-0.119242	0.495072	0.0782083	0.0782083	0	0	0	0	0	0
hsa.miR.125a.5p	hsa.miR.1260a	0.000280112	0.999359	0.0383754	0.826449	-0.0380952	0.0380952	0	0	0	0	0	0
hsa.miR.125b.2.3p	hsa.miR.1260a	0.0162703	0.926089	-0.185725	0.285437	0.201995	0.201995	0	0	0	0	0	0
hsa.miR.125b.5p	hsa.miR.1260a	0.215126	0.213757	0.253221	0.141911	-0.0380952	0.0380952	0	0	0	0	0	0
hsa.miR.126.3p	hsa.miR.1260a	-0.215966	0.211941	-0.187955	0.278416	-0.0280112	0.0280112	0	0	0	0	0	0
hsa.miR.126.5p	hsa.miR.1260a	-0.39944	0.0180991	-0.65042	3.6104e-05	0.25098	0.25098	0	0	0	0	0	0
hsa.let.7a.3p	hsa.miR.1260b	-0.409689	0.014522	-0.433381	0.00930344	0.0236917	0.0236917	0	0	0	0	0	0
hsa.let.7a.5p	hsa.miR.1260b	-0.342297	0.0447403	-0.694678	6.96686e-06	0.352381	0.352381	0	0	0	0	0	0
hsa.let.7b.3p	hsa.miR.1260b	-0.269406	0.117574	-0.129132	0.458215	-0.140274	0.140274	0	0	0	0	0	0
hsa.let.7b.5p	hsa.miR.1260b	-0.129412	0.457233	-0.544818	0.000860318	0.415406	0.415406	0	0	0	0	0	0
hsa.let.7c.5p	hsa.miR.1260b	-0.219328	0.204781	-0.454062	0.00662123	0.234734	0.234734	0	0	0	0	0	0
hsa.let.7d.3p	hsa.miR.1260b	-0.0892219	0.610267	-0.379552	0.0251998	0.29033	0.29033	0	0	0	0	0	0
hsa.let.7d.5p	hsa.miR.1260b	-0.495518	0.00277746	-0.661625	2.41864e-05	0.166106	0.166106	0	0	0	0	0	0
hsa.let.7e.5p	hsa.miR.1260b	-0.185154	0.285744	-0.544258	0.000872677	0.359104	0.359104	0	0	0	0	0	0
hsa.let.7f.1.3p	hsa.miR.1260b	-0.286621	0.0950536	-0.425091	0.0109101	0.138469	0.138469	0	0	0	0	0	0
hsa.let.7f.2.3p	hsa.miR.1260b	-0.345582	0.042015	-0.347632	0.0407328	0.00204941	0.00204941	0	0	0	0	0	0
hsa.let.7f.5p	hsa.miR.1260b	-0.314566	0.0661362	-0.710644	3.77157e-06	0.396078	0.396078	0	0	0	0	0	0
hsa.let.7g.5p	hsa.miR.1260b	-0.421569	0.012258	-0.683193	1.08245e-05	0.261625	0.261625	0	0	0	0	0	0
hsa.let.7i.3p	hsa.miR.1260b	-0.341655	0.0445631	-0.172829	0.319466	-0.168826	0.168826	0	0	0	0	0	0
hsa.let.7i.5p	hsa.miR.1260b	-0.552661	0.000702852	-0.615966	0.000114066	0.0633053	0.0633053	0	0	0	1	0	0
hsa.miR.100.5p	hsa.miR.1260b	-0.0495798	0.776746	0.180112	0.299247	-0.229692	0.229692	0	0	0	0	0	0
hsa.miR.101.3p	hsa.miR.1260b	-0.331653	0.0521667	0.142577	0.412403	-0.47423	0.47423	0	0	0	0	0	0
hsa.miR.101.5p	hsa.miR.1260b	-0.351473	0.0384146	0.0232819	0.894388	-0.374755	0.374755	0	0	0	0	0	0
hsa.miR.103a.3p	hsa.miR.1260b	-0.0994398	0.568462	-0.0319328	0.855348	-0.067507	0.067507	0	0	0	0	0	0
hsa.miR.103b	hsa.miR.1260b	-0.156303	0.368465	0.0288515	0.869239	-0.185154	0.185154	0	0	0	0	0	0
hsa.miR.106a.5p	hsa.miR.1260b	-0.191305	0.270951	0.222443	0.199017	-0.413747	0.413747	0	0	0	0	0	0
hsa.miR.106b.3p	hsa.miR.1260b	-0.27563	0.109042	-0.243137	0.158893	-0.032493	0.032493	0	0	0	0	0	0
hsa.miR.106b.5p	hsa.miR.1260b	-0.464426	0.00537737	-0.117087	0.501488	-0.347339	0.347339	0	0	0	0	0	0
hsa.miR.107	hsa.miR.1260b	-0.234734	0.17414	-0.12521	0.472077	-0.109524	0.109524	0	0	0	0	0	0
hsa.miR.10a.3p	hsa.miR.1260b	-0.273577	0.111782	-0.226136	0.191468	-0.0474415	0.0474415	0	0	0	0	0	0
hsa.miR.10a.5p	hsa.miR.1260b	-0.338095	0.0475619	-0.416807	0.0133564	0.0787115	0.0787115	0	0	0	0	0	0
hsa.miR.10b.3p	hsa.miR.1260b	-0.0347385	0.842958	0.0843132	0.630127	-0.119052	0.119052	0	0	0	0	0	0
hsa.miR.10b.5p	hsa.miR.1260b	-0.273109	0.112419	-0.330532	0.0530031	0.057423	0.057423	0	0	0	0	0	0
hsa.miR.1180.3p	hsa.miR.1260b	0.293018	0.0875837	0.109397	0.531591	0.183621	0.183621	0	0	0	0	0	0
hsa.miR.1185.1.3p	hsa.miR.1260b	-0.38365	0.0228987	-0.109202	0.532328	-0.274449	0.274449	0	0	0	0	0	0
hsa.miR.1197	hsa.miR.1260b	-0.10836	0.535514	-0.410886	0.0142093	0.302526	0.302526	0	0	0	0	0	0
hsa.miR.122.3p	hsa.miR.1260b	-0.258096	0.134405	-0.458647	0.00558699	0.200551	0.200551	0	0	0	0	0	0
hsa.miR.122.5p	hsa.miR.1260b	-0.280729	0.102356	-0.162056	0.352326	-0.118673	0.118673	0	0	0	0	0	0
hsa.miR.1246	hsa.miR.1260b	0.132082	0.449438	0.491877	0.00300974	-0.359795	0.359795	0	0	0	0	0	0
hsa.miR.1255a	hsa.miR.1260b	-0.360412	0.0334322	-0.300817	0.0790959	-0.0595948	0.0595948	0	0	0	0	0	0
hsa.miR.1255b.5p	hsa.miR.1260b	-0.126257	0.469851	-0.044353	0.800275	-0.0819043	0.0819043	0	0	0	0	0	0
hsa.miR.125a.3p	hsa.miR.1260b	-0.178032	0.306212	-0.117977	0.499692	-0.0600554	0.0600554	0	0	0	0	0	0
hsa.miR.125a.5p	hsa.miR.1260b	0.161064	0.353905	0.0991597	0.569557	0.0619048	0.0619048	0	0	0	0	0	0
hsa.miR.125b.2.3p	hsa.miR.1260b	0.0436889	0.803207	-0.225608	0.192535	0.269297	0.269297	0	0	0	0	0	0
hsa.miR.125b.5p	hsa.miR.1260b	0.120168	0.490223	0.262745	0.127144	-0.142577	0.142577	0	0	0	0	0	0
hsa.miR.126.3p	hsa.miR.1260b	-0.17507	0.313155	-0.182073	0.293948	0.0070028	0.0070028	0	0	0	0	0	0
hsa.miR.126.5p	hsa.miR.1260b	-0.347619	0.0413632	-0.658543	2.70374e-05	0.310924	0.310924	0	0	0	0	0	0
hsa.miR.1260a	hsa.miR.1260b	0.827451	1.66477e-07	0.92465	0	-0.0971989	0.0971989	1	0	0	0	0	0
hsa.let.7a.3p	hsa.miR.127.3p	0.0659883	0.706452	0.107153	0.540094	-0.0411647	0.0411647	0	0	0	0	0	0
hsa.let.7a.5p	hsa.miR.127.3p	-0.113445	0.514969	0.135574	0.435928	-0.24902	0.24902	0	0	0	0	0	0
hsa.let.7b.3p	hsa.miR.127.3p	-0.115018	0.510583	0.377031	0.0262466	-0.492049	0.492049	0	0	0	0	0	0
hsa.let.7b.5p	hsa.miR.127.3p	-0.0022409	0.990391	0.177031	0.307699	-0.179272	0.179272	0	0	0	0	0	0
hsa.let.7c.5p	hsa.miR.127.3p	-0.0859944	0.622106	0.347899	0.0411914	-0.433894	0.433894	0	0	0	0	0	0
hsa.let.7d.3p	hsa.miR.127.3p	-0.103649	0.5535	-0.226611	0.189856	0.122962	0.122962	0	0	0	0	0	0
hsa.let.7d.5p	hsa.miR.127.3p	-0.173669	0.31709	0.112045	0.520203	-0.285714	0.285714	0	0	0	0	0	0
hsa.let.7e.5p	hsa.miR.127.3p	0.0302521	0.86292	0.229132	0.184875	-0.19888	0.19888	0	0	0	0	0	0
hsa.let.7f.1.3p	hsa.miR.127.3p	0.0546963	0.754987	-0.00618421	0.971874	0.0608805	0.0608805	0	0	0	0	0	0
hsa.let.7f.2.3p	hsa.miR.127.3p	0.117251	0.502351	0.160478	0.357098	-0.0432267	0.0432267	0	0	0	0	0	0
hsa.let.7f.5p	hsa.miR.127.3p	-0.155462	0.371071	0.132493	0.446511	-0.287955	0.287955	0	0	0	0	0	0
hsa.let.7g.5p	hsa.miR.127.3p	-0.191317	0.269788	0.108403	0.533932	-0.29972	0.29972	0	0	0	0	0	0
hsa.let.7i.3p	hsa.miR.127.3p	-0.0258065	0.883011	0.218487	0.206555	-0.244294	0.244294	0	0	0	0	0	0
hsa.let.7i.5p	hsa.miR.127.3p	-0.0621849	0.721878	0.141457	0.416117	-0.203641	0.203641	0	0	0	0	0	0
hsa.miR.100.5p	hsa.miR.127.3p	-0.00896359	0.959656	0.140616	0.418916	-0.14958	0.14958	0	0	0	0	0	0
hsa.miR.101.3p	hsa.miR.127.3p	-0.219608	0.204193	-0.323529	0.0584779	0.103922	0.103922	0	0	0	0	0	0
hsa.miR.101.5p	hsa.miR.127.3p	-0.161851	0.352943	-0.129313	0.459082	-0.0325386	0.0325386	0	0	0	0	0	0
hsa.miR.103a.3p	hsa.miR.127.3p	-0.0378151	0.828953	0.0182073	0.917499	-0.0560224	0.0560224	0	0	0	0	0	0
hsa.miR.103b	hsa.miR.127.3p	0.0154062	0.930256	-0.245098	0.15548	0.260504	0.260504	0	0	0	0	0	0
hsa.miR.106a.5p	hsa.miR.127.3p	-0.325386	0.0564729	-0.239878	0.165149	-0.0855079	0.0855079	0	0	0	0	0	0
hsa.miR.106b.3p	hsa.miR.127.3p	0.144818	0.405032	0.052381	0.764449	0.092437	0.092437	0	0	0	0	0	0
hsa.miR.106b.5p	hsa.miR.127.3p	-0.305602	0.0745705	-0.191877	0.268367	-0.113725	0.113725	0	0	0	0	0	0
hsa.miR.107	hsa.miR.127.3p	-0.0473389	0.786623	0.0022409	0.990391	-0.0495798	0.0495798	0	0	0	0	0	0
hsa.miR.10a.3p	hsa.miR.127.3p	-0.0702349	0.688479	-0.0350146	0.841725	-0.0352203	0.0352203	0	0	0	0	0	0
hsa.miR.10a.5p	hsa.miR.127.3p	0.305042	0.0751246	0.492997	0.00293652	-0.187955	0.187955	0	0	0	0	0	0
hsa.miR.10b.3p	hsa.miR.127.3p	-0.12998	0.456749	0.0631995	0.718342	-0.193179	0.193179	0	0	0	0	0	0
hsa.miR.10b.5p	hsa.miR.127.3p	0.32577	0.0566788	0.572269	0.000415234	-0.246499	0.246499	0	0	0	0	0	0
hsa.miR.1180.3p	hsa.miR.127.3p	0.150291	0.388825	-0.319495	0.0613609	0.469786	0.469786	0	0	0	0	0	0
hsa.miR.1185.1.3p	hsa.miR.127.3p	0.0998329	0.568272	0.281277	0.101659	-0.181444	0.181444	0	0	0	0	0	0
hsa.miR.1197	hsa.miR.127.3p	0.123329	0.480294	0.288137	0.0932408	-0.164808	0.164808	0	0	0	0	0	0
hsa.miR.122.3p	hsa.miR.127.3p	-0.131148	0.45268	-0.0215094	0.902389	-0.109638	0.109638	0	0	0	0	0	0
hsa.miR.122.5p	hsa.miR.127.3p	-0.0997898	0.56844	0.279992	0.103299	-0.379781	0.379781	0	0	0	0	0	0
hsa.miR.1246	hsa.miR.127.3p	-0.0299741	0.864281	-0.204202	0.238366	0.174228	0.174228	0	0	0	0	0	0
hsa.miR.1255a	hsa.miR.127.3p	-0.0997285	0.568679	0.118678	0.497128	-0.218406	0.218406	0	0	0	0	0	0
hsa.miR.1255b.5p	hsa.miR.127.3p	-0.209295	0.227564	-0.0191299	0.913144	-0.190165	0.190165	0	0	0	0	0	0
hsa.miR.125a.3p	hsa.miR.127.3p	-0.019193	0.912859	-0.0926733	0.596464	0.0734802	0.0734802	0	0	0	0	0	0
hsa.miR.125a.5p	hsa.miR.127.3p	0.196919	0.255805	0.269748	0.117045	-0.0728291	0.0728291	0	0	0	0	0	0
hsa.miR.125b.2.3p	hsa.miR.127.3p	0.188766	0.27748	-0.0744089	0.670974	0.263175	0.263175	0	0	0	0	0	0
hsa.miR.125b.5p	hsa.miR.127.3p	0.00532213	0.9763	0.209804	0.225515	-0.204482	0.204482	0	0	0	0	0	0
hsa.miR.126.3p	hsa.miR.127.3p	-0.133053	0.444576	0.162465	0.349691	-0.295518	0.295518	0	0	0	0	0	0
hsa.miR.126.5p	hsa.miR.127.3p	-0.0854342	0.624387	0.133053	0.444576	-0.218487	0.218487	0	0	0	0	0	0
hsa.miR.1260a	hsa.miR.127.3p	0.187675	0.279144	-0.188235	0.277691	0.37591	0.37591	0	0	0	0	0	0
hsa.miR.1260b	hsa.miR.127.3p	0.217647	0.208339	-0.122129	0.483123	0.339776	0.339776	0	0	0	0	0	0
hsa.let.7a.3p	hsa.miR.1273h.3p	-0.0367849	0.833832	0.247194	0.152247	-0.283979	0.283979	0	0	0	0	0	0
hsa.let.7a.5p	hsa.miR.1273h.3p	-0.264706	0.124253	0.0641636	0.714224	-0.32887	0.32887	0	0	0	0	0	0
hsa.let.7b.3p	hsa.miR.1273h.3p	-0.189259	0.276204	-0.170076	0.328678	-0.0191834	0.0191834	0	0	0	0	0	0
hsa.let.7b.5p	hsa.miR.1273h.3p	-0.105882	0.543539	-0.00728495	0.96687	-0.0985974	0.0985974	0	0	0	0	0	0
hsa.let.7c.5p	hsa.miR.1273h.3p	-0.130812	0.452342	-0.0493135	0.778466	-0.0814988	0.0814988	0	0	0	0	0	0
hsa.let.7d.3p	hsa.miR.1273h.3p	0.0422999	0.809347	0.289157	0.0920365	-0.246857	0.246857	0	0	0	0	0	0
hsa.let.7d.5p	hsa.miR.1273h.3p	-0.227451	0.188185	0.360325	0.0334781	-0.587776	0.587776	0	0	0	0	0	0
hsa.let.7e.5p	hsa.miR.1273h.3p	-0.0512605	0.769361	0.155786	0.371512	-0.207046	0.207046	0	0	0	0	0	0
hsa.let.7f.1.3p	hsa.miR.1273h.3p	-0.193118	0.266348	0.104277	0.551084	-0.297395	0.297395	0	0	0	0	0	0
hsa.let.7f.2.3p	hsa.miR.1273h.3p	0.223282	0.197283	0.428623	0.0101989	-0.20534	0.20534	0	0	0	0	0	0
hsa.let.7f.5p	hsa.miR.1273h.3p	-0.25098	0.145563	0.0563183	0.747954	-0.307299	0.307299	0	0	0	0	0	0
hsa.let.7g.5p	hsa.miR.1273h.3p	-0.265266	0.123436	0.303166	0.0766692	-0.568432	0.568432	0	0	0	0	0	0
hsa.let.7i.3p	hsa.miR.1273h.3p	-0.224965	0.193839	0.189409	0.275817	-0.414374	0.414374	0	0	0	0	0	0
hsa.let.7i.5p	hsa.miR.1273h.3p	-0.155742	0.370201	0.448305	0.00691526	-0.604047	0.604047	0	0	0	0	0	0
hsa.miR.100.5p	hsa.miR.1273h.3p	-0.101401	0.560821	0.00504343	0.977061	-0.106444	0.106444	0	0	0	0	0	0
hsa.miR.101.3p	hsa.miR.1273h.3p	-0.0145658	0.934086	0.360325	0.0334781	-0.374891	0.374891	0	0	0	0	0	0
hsa.miR.101.5p	hsa.miR.1273h.3p	0.0496494	0.776995	0.37486	0.0265024	-0.325211	0.325211	0	0	0	0	0	0
hsa.miR.103a.3p	hsa.miR.1273h.3p	0.241457	0.161861	0.574951	0.000303065	-0.333494	0.333494	0	0	0	0	0	0
hsa.miR.103b	hsa.miR.1273h.3p	0.158824	0.360713	0.581115	0.000251681	-0.422292	0.422292	0	0	0	0	0	0
hsa.miR.106a.5p	hsa.miR.1273h.3p	-0.115007	0.510622	0.293954	0.0865291	-0.408961	0.408961	0	0	0	0	0	0
hsa.miR.106b.3p	hsa.miR.1273h.3p	-0.0336134	0.847789	0.39759	0.018021	-0.431204	0.431204	0	0	0	0	0	0
hsa.miR.106b.5p	hsa.miR.1273h.3p	-0.148179	0.394119	0.284674	0.0974218	-0.432853	0.432853	0	0	0	0	0	0
hsa.miR.107	hsa.miR.1273h.3p	0.0745098	0.669531	0.260297	0.130997	-0.185787	0.185787	0	0	0	0	0	0
hsa.miR.10a.3p	hsa.miR.1273h.3p	-0.112199	0.521066	0.262683	0.127376	-0.374882	0.374882	0	0	0	0	0	0
hsa.miR.10a.5p	hsa.miR.1273h.3p	-0.00364146	0.983985	0.158027	0.364584	-0.161669	0.161669	0	0	0	0	0	0
hsa.miR.10b.3p	hsa.miR.1273h.3p	0.18368	0.290868	-0.042948	0.80648	0.226628	0.226628	0	0	0	0	0	0
hsa.miR.10b.5p	hsa.miR.1273h.3p	-0.0633053	0.717062	-0.02942	0.866767	-0.0338853	0.0338853	0	0	0	0	0	0
hsa.miR.1180.3p	hsa.miR.1273h.3p	0.252259	0.143756	0.146745	0.400238	0.105513	0.105513	0	0	0	0	0	0
hsa.miR.1185.1.3p	hsa.miR.1273h.3p	-0.111788	0.522603	0.20721	0.232334	-0.318998	0.318998	0	0	0	0	0	0
hsa.miR.1197	hsa.miR.1273h.3p	-0.0899879	0.607192	0.116321	0.505771	-0.206309	0.206309	0	0	0	0	0	0
hsa.miR.122.3p	hsa.miR.1273h.3p	-0.176532	0.31037	0.0201914	0.908344	-0.196724	0.196724	0	0	0	0	0	0
hsa.miR.122.5p	hsa.miR.1273h.3p	-0.161598	0.353708	-0.18648	0.283447	0.0248821	0.0248821	0	0	0	0	0	0
hsa.miR.1246	hsa.miR.1273h.3p	0.027733	0.874345	-0.439899	0.00818576	0.467632	0.467632	0	0	0	0	0	0
hsa.miR.1255a	hsa.miR.1273h.3p	-0.083662	0.632782	0.271445	0.114716	-0.355107	0.355107	0	0	0	0	0	0
hsa.miR.1255b.5p	hsa.miR.1273h.3p	-0.17472	0.315444	0.0249467	0.886884	-0.199666	0.199666	0	0	0	0	0	0
hsa.miR.125a.3p	hsa.miR.1273h.3p	0.0923251	0.59785	-0.164834	0.344022	0.257159	0.257159	0	0	0	0	0	0
hsa.miR.125a.5p	hsa.miR.1273h.3p	0.309524	0.0707819	0.170636	0.327063	0.138888	0.138888	0	0	0	0	0	0
hsa.miR.125b.2.3p	hsa.miR.1273h.3p	0.072614	0.678481	0.109561	0.530974	-0.0369466	0.0369466	0	0	0	0	0	0
hsa.miR.125b.5p	hsa.miR.1273h.3p	0.0941176	0.58944	0.0414682	0.813028	0.0526494	0.0526494	0	0	0	0	0	0
hsa.miR.126.3p	hsa.miR.1273h.3p	0.0128852	0.941751	0.26422	0.125084	-0.251335	0.251335	0	0	0	0	0	0
hsa.miR.126.5p	hsa.miR.1273h.3p	-0.196078	0.257871	0.276268	0.108162	-0.472346	0.472346	0	0	0	0	0	0
hsa.miR.1260a	hsa.miR.1273h.3p	0.478711	0.00399729	-0.0944242	0.589513	0.573136	0.573136	0	0	0	0	0	0
hsa.miR.1260b	hsa.miR.1273h.3p	0.377591	0.0260109	-0.271224	0.115022	0.648815	0.648815	0	0	0	0	0	0
hsa.miR.127.3p	hsa.miR.1273h.3p	0.411204	0.0147549	0.0879798	0.615267	0.323225	0.323225	0	0	0	0	0	0
hsa.let.7a.3p	hsa.miR.1277.5p	0.611533	9.50468e-05	0.635034	4.16994e-05	-0.0235017	0.0235017	1	0	0	0	0	0
hsa.let.7a.5p	hsa.miR.1277.5p	0.717584	1.22548e-06	0.512659	0.00163938	0.204926	0.204926	1	0	0	0	0	0
hsa.let.7b.3p	hsa.miR.1277.5p	0.367634	0.0298033	0.235941	0.172408	0.131693	0.131693	0	0	0	0	0	0
hsa.let.7b.5p	hsa.miR.1277.5p	0.748029	2.40167e-07	0.436168	0.00881063	0.311861	0.311861	0	0	0	0	0	0
hsa.let.7c.5p	hsa.miR.1277.5p	0.681734	6.50876e-06	0.513221	0.00161685	0.168512	0.168512	1	0	0	0	0	0
hsa.let.7d.3p	hsa.miR.1277.5p	0.715074	1.38873e-06	0.429418	0.0100442	0.285655	0.285655	0	0	0	0	0	0
hsa.let.7d.5p	hsa.miR.1277.5p	0.494228	0.00254732	0.466539	0.00472699	0.0276893	0.0276893	0	0	0	0	0	0
hsa.let.7e.5p	hsa.miR.1277.5p	0.830543	6.70926e-10	0.451916	0.00642371	0.378627	0.378627	0	0	0	0	0	0
hsa.let.7f.1.3p	hsa.miR.1277.5p	0.565833	0.000396277	0.418489	0.0123521	0.147343	0.147343	0	0	0	0	0	0
hsa.let.7f.2.3p	hsa.miR.1277.5p	0.499481	0.00225221	0.452746	0.00631508	0.0467353	0.0467353	0	0	0	0	0	0
hsa.let.7f.5p	hsa.miR.1277.5p	0.733233	5.44935e-07	0.488755	0.00289014	0.244478	0.244478	0	0	0	0	0	0
hsa.let.7g.5p	hsa.miR.1277.5p	0.670352	1.0547e-05	0.570027	0.000350631	0.100325	0.100325	1	0	0	0	0	0
hsa.let.7i.3p	hsa.miR.1277.5p	0.0196601	0.910746	-0.0188415	0.914448	0.0385017	0.0385017	0	0	0	0	0	0
hsa.let.7i.5p	hsa.miR.1277.5p	0.439599	0.00823465	0.381893	0.0235848	0.0577059	0.0577059	0	0	0	0	0	0
hsa.miR.100.5p	hsa.miR.1277.5p	-0.246972	0.152629	0.0351521	0.841112	-0.282124	0.282124	0	0	0	0	0	0
hsa.miR.101.3p	hsa.miR.1277.5p	-0.250955	0.145907	0.00674921	0.969306	-0.257705	0.257705	0	0	0	0	0	0
hsa.miR.101.5p	hsa.miR.1277.5p	-0.080635	0.64518	0.0872996	0.618013	-0.167935	0.167935	0	0	0	0	0	0
hsa.miR.103a.3p	hsa.miR.1277.5p	0.425657	0.0107933	0.420982	0.0117897	0.00467477	0.00467477	0	0	0	0	0	0
hsa.miR.103b	hsa.miR.1277.5p	0.198886	0.25205	0.131891	0.450101	0.0669956	0.0669956	0	0	0	0	0	0
hsa.miR.106a.5p	hsa.miR.1277.5p	-0.107988	0.536922	0.230096	0.1836	-0.338084	0.338084	0	0	0	0	0	0
hsa.miR.106b.3p	hsa.miR.1277.5p	-0.206853	0.233158	0.00562434	0.97442	-0.212478	0.212478	0	0	0	0	0	0
hsa.miR.106b.5p	hsa.miR.1277.5p	-0.0551988	0.752807	-0.0134984	0.938655	-0.0417004	0.0417004	0	0	0	0	0	0
hsa.miR.107	hsa.miR.1277.5p	0.364483	0.0313451	0.447416	0.00704105	-0.0829335	0.0829335	0	0	0	0	0	0
hsa.miR.10a.3p	hsa.miR.1277.5p	0.499099	0.0022726	0.249291	0.148688	0.249808	0.249808	0	0	0	0	0	0
hsa.miR.10a.5p	hsa.miR.1277.5p	0.365336	0.0309212	0.0759286	0.664642	0.289408	0.289408	0	0	0	0	0	0
hsa.miR.10b.3p	hsa.miR.1277.5p	0.102625	0.557447	-0.056478	0.747263	0.159103	0.159103	0	0	0	0	0	0
hsa.miR.10b.5p	hsa.miR.1277.5p	0.206284	0.234474	-0.172105	0.322854	0.378389	0.378389	0	0	0	0	0	0
hsa.miR.1180.3p	hsa.miR.1277.5p	-0.320403	0.0605867	-0.285273	0.0966886	-0.0351304	0.0351304	0	0	0	0	0	0
hsa.miR.1185.1.3p	hsa.miR.1277.5p	0.398533	0.0177253	0.443513	0.00761699	-0.0449805	0.0449805	0	0	0	0	0	0
hsa.miR.1197	hsa.miR.1277.5p	0.270593	0.115904	0.286517	0.0951789	-0.0159244	0.0159244	0	0	0	0	0	0
hsa.miR.122.3p	hsa.miR.1277.5p	0.240018	0.164894	0.503645	0.00203991	-0.263627	0.263627	0	0	0	0	0	0
hsa.miR.122.5p	hsa.miR.1277.5p	0.392642	0.0196422	-0.0402169	0.818575	0.432859	0.432859	0	0	0	0	0	0
hsa.miR.1246	hsa.miR.1277.5p	-0.13573	0.436901	-0.164512	0.344978	0.0287817	0.0287817	0	0	0	0	0	0
hsa.miR.1255a	hsa.miR.1277.5p	0.418732	0.0122963	0.227205	0.189321	0.191527	0.191527	0	0	0	0	0	0
hsa.miR.1255b.5p	hsa.miR.1277.5p	0.321701	0.059493	0.0135149	0.93858	0.308186	0.308186	0	0	0	0	0	0
hsa.miR.125a.3p	hsa.miR.1277.5p	0.425545	0.0108163	0.0641428	0.714313	0.361402	0.361402	0	0	0	0	0	0
hsa.miR.125a.5p	hsa.miR.1277.5p	0.561377	0.000450488	0.387236	0.0215502	0.174142	0.174142	0	0	0	0	0	0
hsa.miR.125b.2.3p	hsa.miR.1277.5p	0.191743	0.269832	0.0481084	0.78375	0.143635	0.143635	0	0	0	0	0	0
hsa.miR.125b.5p	hsa.miR.1277.5p	-0.00739778	0.966358	0.205007	0.237448	-0.212405	0.212405	0	0	0	0	0	0
hsa.miR.126.3p	hsa.miR.1277.5p	0.680026	7.00692e-06	0.67942	7.19194e-06	0.000606015	0.000606015	1	0	0	0	0	0
hsa.miR.126.5p	hsa.miR.1277.5p	0.716731	1.2789e-06	0.54528	0.000705483	0.171451	0.171451	1	0	0	0	0	0
hsa.miR.1260a	hsa.miR.1277.5p	-0.380985	0.0239455	-0.302871	0.0769713	-0.0781147	0.0781147	0	0	0	0	0	0
hsa.miR.1260b	hsa.miR.1277.5p	-0.230754	0.182315	-0.264063	0.125317	0.0333091	0.0333091	0	0	0	0	0	0
hsa.miR.127.3p	hsa.miR.1277.5p	-0.00938949	0.957308	0.0748037	0.669327	-0.0841932	0.0841932	0	0	0	0	0	0
hsa.miR.1273h.3p	hsa.miR.1277.5p	0.0153646	0.930193	0.288891	0.0923493	-0.273526	0.273526	0	0	0	0	0	0
hsa.let.7a.3p	hsa.miR.128.1.5p	0.191908	0.269413	0.0963961	0.581729	0.0955118	0.0955118	0	0	0	0	0	0
hsa.let.7a.5p	hsa.miR.128.1.5p	0.288475	0.09284	0.120488	0.490543	0.167987	0.167987	0	0	0	0	0	0
hsa.let.7b.3p	hsa.miR.128.1.5p	0.364277	0.0314481	0.0637972	0.715788	0.30048	0.30048	0	0	0	0	0	0
hsa.let.7b.5p	hsa.miR.128.1.5p	0.328843	0.0537514	0.0184123	0.91639	0.310431	0.310431	0	0	0	0	0	0
hsa.let.7c.5p	hsa.miR.128.1.5p	0.365795	0.0306953	0.0261649	0.881398	0.33963	0.33963	0	0	0	0	0	0
hsa.let.7d.3p	hsa.miR.128.1.5p	0.381969	0.0235545	0.285714	0.0961507	0.0962549	0.0962549	0	0	0	0	0	0
hsa.let.7d.5p	hsa.miR.128.1.5p	0.214105	0.216814	0.273439	0.11197	-0.0593343	0.0593343	0	0	0	0	0	0
hsa.let.7e.5p	hsa.miR.128.1.5p	0.471683	0.00423008	0.133409	0.444857	0.338275	0.338275	0	0	0	0	0	0
hsa.let.7f.1.3p	hsa.miR.128.1.5p	0.272855	0.11277	0.230928	0.181977	0.0419273	0.0419273	0	0	0	0	0	0
hsa.let.7f.2.3p	hsa.miR.128.1.5p	0.272555	0.113182	0.300908	0.0790012	-0.0283532	0.0283532	0	0	0	0	0	0
hsa.let.7f.5p	hsa.miR.128.1.5p	0.314714	0.0655688	0.138739	0.42671	0.175976	0.175976	0	0	0	0	0	0
hsa.let.7g.5p	hsa.miR.128.1.5p	0.254007	0.140906	0.29912	0.0808867	-0.0451126	0.0451126	0	0	0	0	0	0
hsa.let.7i.3p	hsa.miR.128.1.5p	0.0503752	0.773819	0.0783332	0.65467	-0.027958	0.027958	0	0	0	0	0	0
hsa.let.7i.5p	hsa.miR.128.1.5p	0.376819	0.0256614	0.381168	0.0238726	-0.00434895	0.00434895	0	0	0	0	0	0
hsa.miR.100.5p	hsa.miR.128.1.5p	-0.163335	0.348489	-0.0616975	0.724773	-0.101637	0.101637	0	0	0	0	0	0
hsa.miR.101.3p	hsa.miR.128.1.5p	-0.0745254	0.670488	0.289591	0.0915275	-0.364116	0.364116	0	0	0	0	0	0
hsa.miR.101.5p	hsa.miR.128.1.5p	-0.120185	0.49164	0.313449	0.0667194	-0.433634	0.433634	0	0	0	0	0	0
hsa.miR.103a.3p	hsa.miR.128.1.5p	0.161937	0.352684	0.447065	0.00709137	-0.285127	0.285127	0	0	0	0	0	0
hsa.miR.103b	hsa.miR.128.1.5p	0.242984	0.15958	0.530566	0.00104279	-0.287582	0.287582	0	0	0	0	0	0
hsa.miR.106a.5p	hsa.miR.128.1.5p	-0.0296965	0.865526	0.295435	0.0848812	-0.325132	0.325132	0	0	0	0	0	0
hsa.miR.106b.3p	hsa.miR.128.1.5p	0.0388153	0.824798	0.28103	0.101972	-0.242215	0.242215	0	0	0	0	0	0
hsa.miR.106b.5p	hsa.miR.128.1.5p	-0.232115	0.179676	0.22111	0.201792	-0.453225	0.453225	0	0	0	0	0	0
hsa.miR.107	hsa.miR.128.1.5p	0.513604	0.00160167	0.220625	0.202807	0.292979	0.292979	0	0	0	0	0	0
hsa.miR.10a.3p	hsa.miR.128.1.5p	0.214809	0.215272	0.209632	0.226799	0.00517616	0.00517616	0	0	0	0	0	0
hsa.miR.10a.5p	hsa.miR.128.1.5p	0.53798	0.000858323	0.0153436	0.930288	0.522636	0.522636	0	1	0	0	0	0
hsa.miR.10b.3p	hsa.miR.128.1.5p	-0.116412	0.505435	0.127706	0.46473	-0.244118	0.244118	0	0	0	0	0	0
hsa.miR.10b.5p	hsa.miR.128.1.5p	0.423552	0.0112326	-0.0465154	0.790749	0.470068	0.470068	0	0	0	0	0	0
hsa.miR.1180.3p	hsa.miR.128.1.5p	-0.148518	0.394509	0.29679	0.0833951	-0.445308	0.445308	0	0	0	0	0	0
hsa.miR.1185.1.3p	hsa.miR.128.1.5p	0.418072	0.0124483	0.553714	0.000559307	-0.135642	0.135642	0	0	0	0	0	0
hsa.miR.1197	hsa.miR.128.1.5p	0.279377	0.10409	0.129167	0.459592	0.15021	0.15021	0	0	0	0	0	0
hsa.miR.122.3p	hsa.miR.128.1.5p	-0.106264	0.54348	0.13528	0.438437	-0.241544	0.241544	0	0	0	0	0	0
hsa.miR.122.5p	hsa.miR.128.1.5p	0.228083	0.18757	-0.288076	0.0933127	0.51616	0.51616	0	0	0	0	0	0
hsa.miR.1246	hsa.miR.128.1.5p	-0.137416	0.431175	-0.217879	0.208627	0.0804636	0.0804636	0	0	0	0	0	0
hsa.miR.1255a	hsa.miR.128.1.5p	0.247908	0.15103	0.356579	0.0354997	-0.108672	0.108672	0	0	0	0	0	0
hsa.miR.1255b.5p	hsa.miR.128.1.5p	0.0151589	0.931125	-0.0151155	0.931322	0.0302744	0.0302744	0	0	0	0	0	0
hsa.miR.125a.3p	hsa.miR.128.1.5p	0.251836	0.144452	0.100487	0.565726	0.151348	0.151348	0	0	0	0	0	0
hsa.miR.125a.5p	hsa.miR.128.1.5p	0.449636	0.00673039	0.0780102	0.656007	0.371626	0.371626	0	0	0	0	0	0
hsa.miR.125b.2.3p	hsa.miR.128.1.5p	0.313054	0.0670818	0.000514848	0.997658	0.312539	0.312539	0	0	0	0	0	0
hsa.miR.125b.5p	hsa.miR.128.1.5p	-0.174669	0.315587	-0.22547	0.192813	0.0508016	0.0508016	0	0	0	0	0	0
hsa.miR.126.3p	hsa.miR.128.1.5p	0.324806	0.0569397	0.104175	0.551476	0.220631	0.220631	0	0	0	0	0	0
hsa.miR.126.5p	hsa.miR.128.1.5p	0.27357	0.111792	0.100945	0.563949	0.172625	0.172625	0	0	0	0	0	0
hsa.miR.1260a	hsa.miR.128.1.5p	-0.202771	0.242715	-0.00969071	0.955939	-0.19308	0.19308	0	0	0	0	0	0
hsa.miR.1260b	hsa.miR.128.1.5p	-0.102783	0.556836	-0.0316563	0.856741	-0.0711266	0.0711266	0	0	0	0	0	0
hsa.miR.127.3p	hsa.miR.128.1.5p	0.315956	0.0644544	-0.0303642	0.862531	0.346321	0.346321	0	0	0	0	0	0
hsa.miR.1273h.3p	hsa.miR.128.1.5p	0.188798	0.277398	0.246536	0.153377	-0.0577385	0.0577385	0	0	0	0	0	0
hsa.miR.1277.5p	hsa.miR.128.1.5p	0.388755	0.0209992	0.0684268	0.696111	0.320328	0.320328	0	0	0	0	0	0
hsa.let.7a.3p	hsa.miR.128.3p	-0.041699	0.812006	0.0269285	0.877962	-0.0686275	0.0686275	0	0	0	0	0	0
hsa.let.7a.5p	hsa.miR.128.3p	0.120728	0.488189	-0.182913	0.291695	0.303641	0.303641	0	0	0	0	0	0
hsa.let.7b.3p	hsa.miR.128.3p	0.131328	0.452052	-0.132493	0.446511	0.263821	0.263821	0	0	0	0	0	0
hsa.let.7b.5p	hsa.miR.128.3p	0.164146	0.344674	-0.17451	0.314725	0.338655	0.338655	0	0	0	0	0	0
hsa.let.7c.5p	hsa.miR.128.3p	0.128571	0.460181	-0.314006	0.0666401	0.442577	0.442577	0	0	0	0	0	0
hsa.let.7d.3p	hsa.miR.128.3p	0.499335	0.00226	0.453501	0.00669501	0.0458333	0.0458333	0	0	0	0	0	0
hsa.let.7d.5p	hsa.miR.128.3p	0.233333	0.176781	0.10028	0.565181	0.133053	0.133053	0	0	0	0	0	0
hsa.let.7e.5p	hsa.miR.128.3p	0.113445	0.514969	-0.216807	0.210135	0.330252	0.330252	0	0	0	0	0	0
hsa.let.7f.1.3p	hsa.miR.128.3p	0.423209	0.0113057	0.169035	0.33169	0.254174	0.254174	0	0	0	0	0	0
hsa.let.7f.2.3p	hsa.miR.128.3p	0.2331	0.177786	0.106424	0.542871	0.126676	0.126676	0	0	0	0	0	0
hsa.let.7f.5p	hsa.miR.128.3p	0.180952	0.296969	-0.189636	0.27408	0.370588	0.370588	0	0	0	0	0	0
hsa.let.7g.5p	hsa.miR.128.3p	0.22381	0.195502	-0.0394958	0.821445	0.263305	0.263305	0	0	0	0	0	0
hsa.let.7i.3p	hsa.miR.128.3p	0.207574	0.231497	0.229692	0.18378	-0.022118	0.022118	0	0	0	0	0	0
hsa.let.7i.5p	hsa.miR.128.3p	0.408123	0.0155756	0.204202	0.238366	0.203922	0.203922	0	0	0	0	0	0
hsa.miR.100.5p	hsa.miR.128.3p	0.0946779	0.587216	0.0257703	0.883169	0.0689076	0.0689076	0	0	0	0	0	0
hsa.miR.101.3p	hsa.miR.128.3p	0.531653	0.00119569	0.736695	1.47843e-06	-0.205042	0.205042	1	0	0	0	0	0
hsa.miR.101.5p	hsa.miR.128.3p	0.578121	0.000275576	0.501543	0.00214477	0.0765779	0.0765779	1	0	0	0	0	0
hsa.miR.103a.3p	hsa.miR.128.3p	0.397479	0.0187143	0.317367	0.0636619	0.080112	0.080112	0	0	0	0	0	0
hsa.miR.103b	hsa.miR.128.3p	0.539776	0.000977353	0.582633	0.000310416	-0.0428571	0.0428571	1	0	0	0	0	0
hsa.miR.106a.5p	hsa.miR.128.3p	0.623563	6.28639e-05	0.40439	0.0159769	0.219173	0.219173	0	0	0	0	0	0
hsa.miR.106b.3p	hsa.miR.128.3p	0.431373	0.0102368	0.233894	0.175721	0.197479	0.197479	0	0	0	0	0	0
hsa.miR.106b.5p	hsa.miR.128.3p	0.291036	0.0900581	0.346499	0.0420563	-0.0554622	0.0554622	0	0	0	0	0	0
hsa.miR.107	hsa.miR.128.3p	0.502801	0.0023595	0.508123	0.00209001	-0.00532213	0.00532213	1	0	0	0	0	0
hsa.miR.10a.3p	hsa.miR.128.3p	0.33807	0.0469966	0.123135	0.480992	0.214935	0.214935	0	0	0	0	0	0
hsa.miR.10a.5p	hsa.miR.128.3p	-0.185714	0.284268	-0.515966	0.00174215	0.330252	0.330252	0	0	0	0	0	0
hsa.miR.10b.3p	hsa.miR.128.3p	0.310186	0.0697602	-0.00425109	0.980664	0.314437	0.314437	0	0	0	0	0	0
hsa.miR.10b.5p	hsa.miR.128.3p	-0.25098	0.145563	-0.680672	1.19134e-05	0.429692	0.429692	0	0	0	0	0	0
hsa.miR.1180.3p	hsa.miR.128.3p	0.427761	0.0103686	0.527911	0.0011169	-0.10015	0.10015	0	0	0	0	0	0
hsa.miR.1185.1.3p	hsa.miR.128.3p	0.296083	0.0841681	0.156192	0.370253	0.139891	0.139891	0	0	0	0	0	0
hsa.miR.1197	hsa.miR.128.3p	0.411324	0.0140961	0.0161512	0.926629	0.395173	0.395173	0	0	0	0	0	0
hsa.miR.122.3p	hsa.miR.128.3p	0.269886	0.116896	0.202851	0.242526	0.0670357	0.0670357	0	0	0	0	0	0
hsa.miR.122.5p	hsa.miR.128.3p	-0.235599	0.173049	-0.656348	1.8581e-05	0.420749	0.420749	0	0	0	0	0	0
hsa.miR.1246	hsa.miR.128.3p	0.183346	0.291761	0.185434	0.285005	-0.002088	0.002088	0	0	0	0	0	0
hsa.miR.1255a	hsa.miR.128.3p	0.432495	0.00946489	0.310094	0.0698479	0.122401	0.122401	0	0	0	0	0	0
hsa.miR.1255b.5p	hsa.miR.128.3p	0.441971	0.00785538	0.133059	0.446062	0.308912	0.308912	0	0	0	0	0	0
hsa.miR.125a.3p	hsa.miR.128.3p	0.263408	0.126291	-0.0224567	0.898112	0.285864	0.285864	0	0	0	0	0	0
hsa.miR.125a.5p	hsa.miR.128.3p	0.340336	0.0460397	-0.0795518	0.648539	0.419888	0.419888	0	0	0	0	0	0
hsa.miR.125b.2.3p	hsa.miR.128.3p	0.0338966	0.846718	0.177688	0.307161	-0.143792	0.143792	0	0	0	0	0	0
hsa.miR.125b.5p	hsa.miR.128.3p	0.284874	0.0973174	-0.105602	0.544612	0.390476	0.390476	0	0	0	0	0	0
hsa.miR.126.3p	hsa.miR.128.3p	0.413165	0.0142519	0.0131653	0.940474	0.4	0.4	0	0	0	0	0	0
hsa.miR.126.5p	hsa.miR.128.3p	0.00336134	0.985266	-0.134454	0.43976	0.137815	0.137815	0	0	0	0	0	0
hsa.miR.1260a	hsa.miR.128.3p	-0.0885154	0.611887	0.238936	0.16639	-0.327451	0.327451	0	0	0	0	0	0
hsa.miR.1260b	hsa.miR.128.3p	0.00980392	0.955817	0.19944	0.249674	-0.189636	0.189636	0	0	0	0	0	0
hsa.miR.127.3p	hsa.miR.128.3p	-0.206162	0.233813	-0.436134	0.00936271	0.229972	0.229972	0	0	0	0	0	0
hsa.miR.1273h.3p	hsa.miR.128.3p	0.107003	0.539259	0.128327	0.462542	-0.0213245	0.0213245	0	0	0	0	0	0
hsa.miR.1277.5p	hsa.miR.128.3p	0.14198	0.415877	0.126829	0.467827	0.0151515	0.0151515	0	0	0	0	0	0
hsa.miR.128.1.5p	hsa.miR.128.3p	0.0753017	0.667252	0.232092	0.179721	-0.156791	0.156791	0	0	0	0	0	0
hsa.let.7a.3p	hsa.miR.1285.3p	0.180401	0.299715	0.107838	0.53749	0.0725623	0.0725623	0	0	0	0	0	0
hsa.let.7a.5p	hsa.miR.1285.3p	-0.000140154	0.999362	0.0297649	0.865219	-0.0299051	0.0299051	0	0	0	0	0	0
hsa.let.7b.3p	hsa.miR.1285.3p	0.332069	0.0513073	-0.155845	0.37133	0.487913	0.487913	0	0	0	0	0	0
hsa.let.7b.5p	hsa.miR.1285.3p	-0.088157	0.614553	0.0773607	0.658696	-0.165518	0.165518	0	0	0	0	0	0
hsa.let.7c.5p	hsa.miR.1285.3p	-0.0186405	0.915358	-0.0617762	0.724435	0.0431357	0.0431357	0	0	0	0	0	0
hsa.let.7d.3p	hsa.miR.1285.3p	-0.0729554	0.677051	0.123412	0.479997	-0.196367	0.196367	0	0	0	0	0	0
hsa.let.7d.5p	hsa.miR.1285.3p	0.2178	0.208798	0.311689	0.0683463	-0.0938896	0.0938896	0	0	0	0	0	0
hsa.let.7e.5p	hsa.miR.1285.3p	-0.174492	0.316085	-0.0584066	0.738927	-0.116085	0.116085	0	0	0	0	0	0
hsa.let.7f.1.3p	hsa.miR.1285.3p	0.144023	0.409133	0.324584	0.0571197	-0.180561	0.180561	0	0	0	0	0	0
hsa.let.7f.2.3p	hsa.miR.1285.3p	0.133754	0.443667	0.0888107	0.61192	0.0449437	0.0449437	0	0	0	0	0	0
hsa.let.7f.5p	hsa.miR.1285.3p	-0.0242467	0.890038	0.0144613	0.934288	-0.0387079	0.0387079	0	0	0	0	0	0
hsa.let.7g.5p	hsa.miR.1285.3p	0.0775053	0.658097	0.211864	0.221778	-0.134359	0.134359	0	0	0	0	0	0
hsa.let.7i.3p	hsa.miR.1285.3p	0.413053	0.0136575	0.461918	0.00521552	-0.0488651	0.0488651	0	0	0	0	0	0
hsa.let.7i.5p	hsa.miR.1285.3p	0.357533	0.0349756	0.488173	0.00292888	-0.130639	0.130639	0	0	0	0	0	0
hsa.miR.100.5p	hsa.miR.1285.3p	0.136931	0.432819	-0.223939	0.195934	0.36087	0.36087	0	0	0	0	0	0
hsa.miR.101.3p	hsa.miR.1285.3p	0.333987	0.049896	0.476941	0.00376957	-0.142953	0.142953	0	0	0	0	0	0
hsa.miR.101.5p	hsa.miR.1285.3p	0.345123	0.0423069	0.346151	0.0416558	-0.00102844	0.00102844	0	0	0	0	0	0
hsa.miR.103a.3p	hsa.miR.1285.3p	-0.0822705	0.638469	0.181538	0.296628	-0.263808	0.263808	0	0	0	0	0	0
hsa.miR.103b	hsa.miR.1285.3p	0.086335	0.621915	0.500668	0.00218978	-0.414333	0.414333	0	0	0	0	0	0
hsa.miR.106a.5p	hsa.miR.1285.3p	0.137123	0.432167	0.238213	0.168192	-0.10109	0.10109	0	0	0	0	0	0
hsa.miR.106b.3p	hsa.miR.1285.3p	0.461948	0.00521217	0.664937	1.31751e-05	-0.202989	0.202989	0	0	0	0	0	0
hsa.miR.106b.5p	hsa.miR.1285.3p	0.306237	0.0735843	0.319973	0.0609526	-0.013736	0.013736	0	0	0	0	0	0
hsa.miR.107	hsa.miR.1285.3p	0.186545	0.283276	0.218884	0.206483	-0.0323392	0.0323392	0	0	0	0	0	0
hsa.miR.10a.3p	hsa.miR.1285.3p	0.175121	0.314316	0.181208	0.297523	-0.00608659	0.00608659	0	0	0	0	0	0
hsa.miR.10a.5p	hsa.miR.1285.3p	0.281149	0.101821	0.061355	0.726242	0.219794	0.219794	0	0	0	0	0	0
hsa.miR.10b.3p	hsa.miR.1285.3p	-0.190761	0.272339	-0.0504993	0.773277	-0.140262	0.140262	0	0	0	0	0	0
hsa.miR.10b.5p	hsa.miR.1285.3p	0.306938	0.0728941	0.00449282	0.979565	0.302445	0.302445	0	0	0	0	0	0
hsa.miR.1180.3p	hsa.miR.1285.3p	0.263018	0.126874	0.412795	0.0137223	-0.149777	0.149777	0	0	0	0	0	0
hsa.miR.1185.1.3p	hsa.miR.1285.3p	0.270965	0.115383	0.0444516	0.79984	0.226514	0.226514	0	0	0	0	0	0
hsa.miR.1197	hsa.miR.1285.3p	0.319179	0.0616329	0.0867833	0.620101	0.232395	0.232395	0	0	0	0	0	0
hsa.miR.122.3p	hsa.miR.1285.3p	0.0756405	0.665841	0.0069663	0.968319	0.0686742	0.0686742	0	0	0	0	0	0
hsa.miR.122.5p	hsa.miR.1285.3p	-0.197616	0.255155	-0.363874	0.0316505	0.166258	0.166258	0	0	0	0	0	0
hsa.miR.1246	hsa.miR.1285.3p	-0.201065	0.246785	-0.158231	0.363957	-0.0428339	0.0428339	0	0	0	0	0	0
hsa.miR.1255a	hsa.miR.1285.3p	0.217485	0.209472	0.398091	0.0178633	-0.180606	0.180606	0	0	0	0	0	0
hsa.miR.1255b.5p	hsa.miR.1285.3p	-0.0599115	0.732444	0.166555	0.338935	-0.226467	0.226467	0	0	0	0	0	0
hsa.miR.125a.3p	hsa.miR.1285.3p	-0.102821	0.556689	-0.0908403	0.603777	-0.0119806	0.0119806	0	0	0	0	0	0
hsa.miR.125a.5p	hsa.miR.1285.3p	-0.0836721	0.632741	-0.169744	0.329635	0.0860722	0.0860722	0	0	0	0	0	0
hsa.miR.125b.2.3p	hsa.miR.1285.3p	0.0345987	0.843582	0.393249	0.019437	-0.35865	0.35865	0	0	0	0	0	0
hsa.miR.125b.5p	hsa.miR.1285.3p	0.0835319	0.633313	-0.244297	0.157266	0.327829	0.327829	0	0	0	0	0	0
hsa.miR.126.3p	hsa.miR.1285.3p	0.0049054	0.977689	-0.191928	0.269363	0.196833	0.196833	0	0	0	0	0	0
hsa.miR.126.5p	hsa.miR.1285.3p	0.00448493	0.979601	0.0334153	0.848869	-0.0289304	0.0289304	0	0	0	0	0	0
hsa.miR.1260a	hsa.miR.1285.3p	-0.242046	0.161246	-0.249632	0.148116	0.00758589	0.00758589	0	0	0	0	0	0
hsa.miR.1260b	hsa.miR.1285.3p	-0.321233	0.0598852	-0.325589	0.0563102	0.00435547	0.00435547	0	0	0	0	0	0
hsa.miR.127.3p	hsa.miR.1285.3p	0.366643	0.0302813	-0.0603722	0.730463	0.427016	0.427016	0	0	0	0	0	0
hsa.miR.1273h.3p	hsa.miR.1285.3p	0.110582	0.527129	0.32231	0.0589856	-0.211728	0.211728	0	0	0	0	0	0
hsa.miR.1277.5p	hsa.miR.1285.3p	-0.166851	0.338065	-0.0993729	0.570065	-0.0674785	0.0674785	0	0	0	0	0	0
hsa.miR.128.1.5p	hsa.miR.1285.3p	0.209672	0.226709	0.22983	0.184121	-0.0201581	0.0201581	0	0	0	0	0	0
hsa.miR.128.3p	hsa.miR.1285.3p	0.105396	0.546796	0.319411	0.061433	-0.214015	0.214015	0	0	0	0	0	0
hsa.let.7a.3p	hsa.miR.1287.5p	0.113582	0.515909	0.0212169	0.90371	0.092365	0.092365	0	0	0	0	0	0
hsa.let.7a.5p	hsa.miR.1287.5p	-0.183784	0.290589	-0.15283	0.380766	-0.030954	0.030954	0	0	0	0	0	0
hsa.let.7b.3p	hsa.miR.1287.5p	-0.310664	0.0693087	-0.069494	0.691603	-0.24117	0.24117	0	0	0	0	0	0
hsa.let.7b.5p	hsa.miR.1287.5p	-0.182942	0.292844	-0.0997211	0.568708	-0.0832208	0.0832208	0	0	0	0	0	0
hsa.let.7c.5p	hsa.miR.1287.5p	-0.211443	0.222719	-0.141531	0.417371	-0.0699127	0.0699127	0	0	0	0	0	0
hsa.let.7d.3p	hsa.miR.1287.5p	-0.100744	0.564727	-0.17204	0.323039	0.0712956	0.0712956	0	0	0	0	0	0
hsa.let.7d.5p	hsa.miR.1287.5p	-0.0429626	0.806416	0.0242947	0.889822	-0.0672572	0.0672572	0	0	0	0	0	0
hsa.let.7e.5p	hsa.miR.1287.5p	-0.0755355	0.666278	-0.0618666	0.724048	-0.0136689	0.0136689	0	0	0	0	0	0
hsa.let.7f.1.3p	hsa.miR.1287.5p	-0.162961	0.349608	-0.0396485	0.821098	-0.123313	0.123313	0	0	0	0	0	0
hsa.let.7f.2.3p	hsa.miR.1287.5p	0.105729	0.545521	0.179826	0.301283	-0.0740969	0.0740969	0	0	0	0	0	0
hsa.let.7f.5p	hsa.miR.1287.5p	-0.173675	0.31839	-0.155938	0.371041	-0.0177377	0.0177377	0	0	0	0	0	0
hsa.let.7g.5p	hsa.miR.1287.5p	-0.118217	0.498812	0.0338995	0.846705	-0.152117	0.152117	0	0	0	0	0	0
hsa.let.7i.3p	hsa.miR.1287.5p	0.272197	0.113675	-0.15848	0.363194	0.430677	0.430677	0	0	0	0	0	0
hsa.let.7i.5p	hsa.miR.1287.5p	0.0687963	0.694549	0.071754	0.682089	-0.00295771	0.00295771	0	0	0	0	0	0
hsa.miR.100.5p	hsa.miR.1287.5p	0.128045	0.463534	-0.261309	0.129453	0.389354	0.389354	0	0	0	0	0	0
hsa.miR.101.3p	hsa.miR.1287.5p	0.246122	0.154091	0.378827	0.0248221	-0.132705	0.132705	0	0	0	0	0	0
hsa.miR.101.5p	hsa.miR.1287.5p	0.253216	0.14219	0.409911	0.0144635	-0.156695	0.156695	0	0	0	0	0	0
hsa.miR.103a.3p	hsa.miR.1287.5p	0.191226	0.271152	0.439846	0.00819434	-0.248621	0.248621	0	0	0	0	0	0
hsa.miR.103b	hsa.miR.1287.5p	0.295964	0.0842984	0.444649	0.00744544	-0.148684	0.148684	0	0	0	0	0	0
hsa.miR.106a.5p	hsa.miR.1287.5p	0.0742355	0.671698	0.43676	0.00870879	-0.362524	0.362524	0	0	0	0	0	0
hsa.miR.106b.3p	hsa.miR.1287.5p	0.289506	0.0916266	0.180515	0.299404	0.108991	0.108991	0	0	0	0	0	0
hsa.miR.106b.5p	hsa.miR.1287.5p	0.116111	0.506544	0.138141	0.428725	-0.0220293	0.0220293	0	0	0	0	0	0
hsa.miR.107	hsa.miR.1287.5p	0.153037	0.380116	0.072884	0.67735	0.0801526	0.0801526	0	0	0	0	0	0
hsa.miR.10a.3p	hsa.miR.1287.5p	-0.193584	0.265173	0.190688	0.272527	-0.384272	0.384272	0	0	0	0	0	0
hsa.miR.10a.5p	hsa.miR.1287.5p	-0.189681	0.275115	-0.159045	0.361463	-0.0306359	0.0306359	0	0	0	0	0	0
hsa.miR.10b.3p	hsa.miR.1287.5p	0.0797324	0.648895	0.13705	0.432415	-0.0573172	0.0573172	0	0	0	0	0	0
hsa.miR.10b.5p	hsa.miR.1287.5p	-0.245841	0.154576	-0.179102	0.303265	-0.0667389	0.0667389	0	0	0	0	0	0
hsa.miR.1180.3p	hsa.miR.1287.5p	0.506741	0.00189362	0.076381	0.662762	0.43036	0.43036	0	0	0	0	0	0
hsa.miR.1185.1.3p	hsa.miR.1287.5p	0.165916	0.34082	0.241621	0.162007	-0.0757055	0.0757055	0	0	0	0	0	0
hsa.miR.1197	hsa.miR.1287.5p	0.0990767	0.571221	-0.140245	0.421656	0.239322	0.239322	0	0	0	0	0	0
hsa.miR.122.3p	hsa.miR.1287.5p	-0.199391	0.250824	0.0510608	0.770823	-0.250452	0.250452	0	0	0	0	0	0
hsa.miR.122.5p	hsa.miR.1287.5p	-0.258659	0.133527	-0.395522	0.0186845	0.136863	0.136863	0	0	0	0	0	0
hsa.miR.1246	hsa.miR.1287.5p	0.224727	0.194324	0.0163848	0.92557	0.208342	0.208342	0	0	0	0	0	0
hsa.miR.1255a	hsa.miR.1287.5p	-0.0477379	0.785376	0.0236109	0.892905	-0.0713488	0.0713488	0	0	0	0	0	0
hsa.miR.1255b.5p	hsa.miR.1287.5p	-0.170888	0.326339	0.0507327	0.772256	-0.221621	0.221621	0	0	0	0	0	0
hsa.miR.125a.3p	hsa.miR.1287.5p	-0.216453	0.211696	0.17863	0.304562	-0.395083	0.395083	0	0	0	0	0	0
hsa.miR.125a.5p	hsa.miR.1287.5p	0.0131977	0.940019	0.164413	0.345273	-0.151215	0.151215	0	0	0	0	0	0
hsa.miR.125b.2.3p	hsa.miR.1287.5p	-0.135542	0.437543	0.0513289	0.769652	-0.186871	0.186871	0	0	0	0	0	0
hsa.miR.125b.5p	hsa.miR.1287.5p	0.00617762	0.971904	-0.116106	0.506564	0.122283	0.122283	0	0	0	0	0	0
hsa.miR.126.3p	hsa.miR.1287.5p	-0.123412	0.479997	0.19464	0.262525	-0.318052	0.318052	0	0	0	0	0	0
hsa.miR.126.5p	hsa.miR.1287.5p	-0.260303	0.130989	-0.117518	0.501371	-0.142784	0.142784	0	0	0	0	0	0
hsa.miR.1260a	hsa.miR.1287.5p	-0.0817131	0.640753	0.302836	0.0770071	-0.384549	0.384549	0	0	0	0	0	0
hsa.miR.1260b	hsa.miR.1287.5p	-0.0286417	0.870262	0.309333	0.0705727	-0.337975	0.337975	0	0	0	0	0	0
hsa.miR.127.3p	hsa.miR.1287.5p	0.232363	0.1792	-0.141531	0.417371	0.373893	0.373893	0	0	0	0	0	0
hsa.miR.1273h.3p	hsa.miR.1287.5p	0.194595	0.262637	0.107661	0.538163	0.086934	0.086934	0	0	0	0	0	0
hsa.miR.1277.5p	hsa.miR.1287.5p	-0.0630358	0.719042	0.277938	0.10596	-0.340974	0.340974	0	0	0	0	0	0
hsa.miR.128.1.5p	hsa.miR.1287.5p	0.0150196	0.931757	0.431649	0.00962127	-0.416629	0.416629	0	0	0	0	0	0
hsa.miR.128.3p	hsa.miR.1287.5p	0.183644	0.290964	0.171475	0.324654	0.0121689	0.0121689	0	0	0	0	0	0
hsa.miR.1285.3p	hsa.miR.1287.5p	0.105023	0.548224	0.0631516	0.718547	0.0418714	0.0418714	0	0	0	0	0	0
hsa.let.7a.3p	hsa.miR.1294	0.0240253	0.891036	-0.461841	0.005224	0.485866	0.485866	0	0	0	0	0	0
hsa.let.7a.5p	hsa.miR.1294	0.339874	0.0457591	-0.134772	0.440177	0.474646	0.474646	0	0	0	0	0	0
hsa.let.7b.3p	hsa.miR.1294	0.257353	0.135569	0.0812553	0.642631	0.176098	0.176098	0	0	0	0	0	0
hsa.let.7b.5p	hsa.miR.1294	0.542817	0.000754106	0.0832166	0.6346	0.459601	0.459601	0	0	0	0	0	0
hsa.let.7c.5p	hsa.miR.1294	0.392572	0.0196659	0.00700476	0.968144	0.385567	0.385567	0	0	0	0	0	0
hsa.let.7d.3p	hsa.miR.1294	0.249912	0.147646	-0.0512749	0.769888	0.301187	0.301187	0	0	0	0	0	0
hsa.let.7d.5p	hsa.miR.1294	0.0692362	0.692691	-0.554217	0.000551508	0.623453	0.623453	0	0	0	0	0	1
hsa.let.7e.5p	hsa.miR.1294	0.383182	0.02308	-0.293079	0.087514	0.676261	0.676261	0	0	0	0	0	0
hsa.let.7f.1.3p	hsa.miR.1294	-0.142188	0.415189	-0.244492	0.156925	0.102304	0.102304	0	0	0	0	0	0
hsa.let.7f.2.3p	hsa.miR.1294	-0.100351	0.566256	-0.390283	0.0204569	0.289932	0.289932	0	0	0	0	0	0
hsa.let.7f.5p	hsa.miR.1294	0.329222	0.0534594	-0.10283	0.556654	0.432052	0.432052	0	0	0	0	0	0
hsa.let.7g.5p	hsa.miR.1294	0.22747	0.188791	-0.387223	0.0215548	0.614694	0.614694	0	0	0	0	0	0
hsa.let.7i.3p	hsa.miR.1294	0.0724211	0.67929	0.0736901	0.673977	-0.00126904	0.00126904	0	0	0	0	0	0
hsa.let.7i.5p	hsa.miR.1294	0.0459706	0.793146	-0.483889	0.00322796	0.52986	0.52986	0	0	0	0	0	0
hsa.miR.100.5p	hsa.miR.1294	-0.17295	0.320446	-0.0420286	0.810547	-0.130922	0.130922	0	0	0	0	0	0
hsa.miR.101.3p	hsa.miR.1294	-0.281149	0.101821	-0.373774	0.0269783	0.0926248	0.0926248	0	0	0	0	0	0
hsa.miR.101.5p	hsa.miR.1294	-0.240561	0.163912	-0.510382	0.00173341	0.26982	0.26982	0	0	0	0	0	0
hsa.miR.103a.3p	hsa.miR.1294	0.123196	0.480774	-0.526758	0.00115049	0.649954	0.649954	0	0	0	0	0	1
hsa.miR.103b	hsa.miR.1294	-0.0325158	0.852893	-0.489493	0.00284171	0.456977	0.456977	0	0	0	0	0	0
hsa.miR.106a.5p	hsa.miR.1294	-0.195368	0.260708	-0.293392	0.0871615	0.0980231	0.0980231	0	0	0	0	0	0
hsa.miR.106b.3p	hsa.miR.1294	-0.0197617	0.910287	-0.376016	0.0260035	0.356254	0.356254	0	0	0	0	0	0
hsa.miR.106b.5p	hsa.miR.1294	-0.159075	0.361372	-0.601569	0.000132188	0.442494	0.442494	0	0	0	0	0	0
hsa.miR.107	hsa.miR.1294	-0.0864751	0.621348	-0.185766	0.285327	0.0992912	0.0992912	0	0	0	0	0	0
hsa.miR.10a.3p	hsa.miR.1294	-0.0150293	0.931713	-0.229702	0.184373	0.214672	0.214672	0	0	0	0	0	0
hsa.miR.10a.5p	hsa.miR.1294	0.420603	0.0118738	-0.0806949	0.644933	0.501298	0.501298	0	0	0	0	0	0
hsa.miR.10b.3p	hsa.miR.1294	0.216544	0.211499	0.242522	0.1604	-0.0259778	0.0259778	0	0	0	0	0	0
hsa.miR.10b.5p	hsa.miR.1294	0.389909	0.0205884	0.0770524	0.659975	0.312857	0.312857	0	0	0	0	0	0
hsa.miR.1180.3p	hsa.miR.1294	-0.132665	0.447421	-0.115039	0.510503	-0.0176259	0.0176259	0	0	0	0	0	0
hsa.miR.1185.1.3p	hsa.miR.1294	-0.211381	0.222859	-0.110225	0.528469	-0.101156	0.101156	0	0	0	0	0	0
hsa.miR.1197	hsa.miR.1294	-0.0427274	0.807456	-0.225534	0.192685	0.182806	0.182806	0	0	0	0	0	0
hsa.miR.122.3p	hsa.miR.1294	0.0436387	0.803428	-0.092351	0.597747	0.13599	0.13599	0	0	0	0	0	0
hsa.miR.122.5p	hsa.miR.1294	0.335484	0.0488171	0.330648	0.0523726	0.00483588	0.00483588	0	0	0	0	0	0
hsa.miR.1246	hsa.miR.1294	0.138482	0.427574	0.393388	0.0193904	-0.254905	0.254905	0	0	0	0	0	0
hsa.miR.1255a	hsa.miR.1294	-0.0901662	0.606477	-0.174679	0.315558	0.0845129	0.0845129	0	0	0	0	0	0
hsa.miR.1255b.5p	hsa.miR.1294	0.166121	0.340213	0.130687	0.454284	0.0354346	0.0354346	0	0	0	0	0	0
hsa.miR.125a.3p	hsa.miR.1294	-0.0334458	0.848733	0.356876	0.035336	-0.390322	0.390322	0	0	0	0	0	0
hsa.miR.125a.5p	hsa.miR.1294	0.34576	0.0419024	-0.10255	0.557736	0.44831	0.44831	0	0	0	0	0	0
hsa.miR.125b.2.3p	hsa.miR.1294	0.104098	0.551773	-0.0839568	0.63158	0.188054	0.188054	0	0	0	0	0	0
hsa.miR.125b.5p	hsa.miR.1294	0.0702173	0.688553	0.0518353	0.767441	0.018382	0.018382	0	0	0	0	0	0
hsa.miR.126.3p	hsa.miR.1294	0.273161	0.112351	-0.272625	0.113085	0.545786	0.545786	0	0	0	0	0	0
hsa.miR.126.5p	hsa.miR.1294	0.384863	0.0224348	-0.302045	0.0778199	0.686909	0.686909	0	0	0	0	0	0
hsa.miR.1260a	hsa.miR.1294	0.0864751	0.621348	0.19081	0.272215	-0.104335	0.104335	0	0	0	0	0	0
hsa.miR.1260b	hsa.miR.1294	0.214716	0.215474	0.320538	0.0604723	-0.105822	0.105822	0	0	0	0	0	0
hsa.miR.127.3p	hsa.miR.1294	0.0625088	0.721297	-0.0109274	0.950323	0.0734362	0.0734362	0	0	0	0	0	0
hsa.miR.1273h.3p	hsa.miR.1294	0.086335	0.621915	-0.410314	0.014358	0.496649	0.496649	0	0	0	0	0	0
hsa.miR.1277.5p	hsa.miR.1294	0.230346	0.183111	-0.176372	0.310816	0.406719	0.406719	0	0	0	0	0	0
hsa.miR.128.1.5p	hsa.miR.1294	0.00893378	0.959378	-0.28531	0.0966433	0.294244	0.294244	0	0	0	0	0	0
hsa.miR.128.3p	hsa.miR.1294	-0.124877	0.474758	-0.142057	0.415624	0.0171792	0.0171792	0	0	0	0	0	0
hsa.miR.1285.3p	hsa.miR.1294	-0.30007	0.0798804	-0.31613	0.0642997	0.0160601	0.0160601	0	0	0	0	0	0
hsa.miR.1287.5p	hsa.miR.1294	-0.173025	0.320235	-0.0630143	0.719134	-0.11001	0.11001	0	0	0	0	0	0
hsa.let.7a.3p	hsa.miR.1296.5p	-0.0941641	0.590544	0.324355	0.0573055	-0.418519	0.418519	0	0	0	0	0	0
hsa.let.7a.5p	hsa.miR.1296.5p	-0.100454	0.565855	0.323595	0.0579255	-0.424049	0.424049	0	0	0	0	0	0
hsa.let.7b.3p	hsa.miR.1296.5p	-0.164135	0.3461	-0.0491962	0.77898	-0.114939	0.114939	0	0	0	0	0	0
hsa.let.7b.5p	hsa.miR.1296.5p	-0.069557	0.691337	0.302205	0.0776553	-0.371762	0.371762	0	0	0	0	0	0
hsa.let.7c.5p	hsa.miR.1296.5p	-0.0426968	0.807591	0.214813	0.215262	-0.25751	0.25751	0	0	0	0	0	0
hsa.let.7d.3p	hsa.miR.1296.5p	0.190053	0.274157	0.464461	0.0049416	-0.274408	0.274408	0	0	0	0	0	0
hsa.let.7d.5p	hsa.miR.1296.5p	0.0916041	0.600725	0.460794	0.00534072	-0.36919	0.36919	0	0	0	0	0	0
hsa.let.7e.5p	hsa.miR.1296.5p	0.0163024	0.925943	0.254842	0.13956	-0.23854	0.23854	0	0	0	0	0	0
hsa.let.7f.1.3p	hsa.miR.1296.5p	0.116527	0.505015	0.579689	0.000262822	-0.463162	0.463162	0	0	0	0	0	0
hsa.let.7f.2.3p	hsa.miR.1296.5p	0.377037	0.0255692	0.266497	0.121744	0.11054	0.11054	0	0	0	0	0	0
hsa.let.7f.5p	hsa.miR.1296.5p	-0.0843068	0.630154	0.297621	0.0824932	-0.381928	0.381928	0	0	0	0	0	0
hsa.let.7g.5p	hsa.miR.1296.5p	0.00791832	0.963992	0.462627	0.00513782	-0.454709	0.454709	0	0	0	0	0	0
hsa.let.7i.3p	hsa.miR.1296.5p	-0.192017	0.269137	0.320539	0.0604715	-0.512556	0.512556	0	0	0	0	0	0
hsa.let.7i.5p	hsa.miR.1296.5p	0.159764	0.35927	0.605938	0.000114544	-0.446174	0.446174	0	0	0	0	0	0
hsa.miR.100.5p	hsa.miR.1296.5p	0.00139735	0.993644	-0.219091	0.206045	0.220488	0.220488	0	0	0	0	0	0
hsa.miR.101.3p	hsa.miR.1296.5p	0.43706	0.00865758	0.3239	0.0576757	0.11316	0.11316	0	0	0	0	0	0
hsa.miR.101.5p	hsa.miR.1296.5p	0.509038	0.00179109	0.22919	0.185379	0.279848	0.279848	0	0	0	0	0	0
hsa.miR.103a.3p	hsa.miR.1296.5p	0.462834	0.0051154	0.451321	0.00650252	0.0115123	0.0115123	0	0	0	0	0	0
hsa.miR.103b	hsa.miR.1296.5p	0.549625	0.000626433	0.411903	0.0139479	0.137721	0.137721	0	0	0	0	0	0
hsa.miR.106a.5p	hsa.miR.1296.5p	0.358224	0.0346003	0.211366	0.222893	0.146858	0.146858	0	0	0	0	0	0
hsa.miR.106b.3p	hsa.miR.1296.5p	0.147343	0.398301	0.485239	0.00313097	-0.337896	0.337896	0	0	0	0	0	0
hsa.miR.106b.5p	hsa.miR.1296.5p	0.176532	0.310371	0.254537	0.140052	-0.0780047	0.0780047	0	0	0	0	0	0
hsa.miR.107	hsa.miR.1296.5p	0.337383	0.0474751	0.19159	0.270223	0.145793	0.145793	0	0	0	0	0	0
hsa.miR.10a.3p	hsa.miR.1296.5p	0.188937	0.277038	0.330081	0.0528029	-0.141144	0.141144	0	0	0	0	0	0
hsa.miR.10a.5p	hsa.miR.1296.5p	-0.223421	0.196998	0.139338	0.424694	-0.362759	0.362759	0	0	0	0	0	0
hsa.miR.10b.3p	hsa.miR.1296.5p	0.32926	0.0534306	-0.108051	0.536683	0.437311	0.437311	0	0	0	0	0	0
hsa.miR.10b.5p	hsa.miR.1296.5p	-0.29453	0.0858851	0.00213896	0.99027	-0.296669	0.296669	0	0	0	0	0	0
hsa.miR.1180.3p	hsa.miR.1296.5p	0.180892	0.298379	0.24908	0.149044	-0.068188	0.068188	0	0	0	0	0	0
hsa.miR.1185.1.3p	hsa.miR.1296.5p	0.121515	0.486826	0.277958	0.105933	-0.156444	0.156444	0	0	0	0	0	0
hsa.miR.1197	hsa.miR.1296.5p	0.189614	0.275287	0.170022	0.328833	0.0195925	0.0195925	0	0	0	0	0	0
hsa.miR.122.3p	hsa.miR.1296.5p	-0.114142	0.513828	0.478666	0.00362822	-0.592808	0.592808	0	0	0	0	0	0
hsa.miR.122.5p	hsa.miR.1296.5p	-0.176889	0.309379	-0.143473	0.41094	-0.0334154	0.0334154	0	0	0	0	0	0
hsa.miR.1246	hsa.miR.1296.5p	0.180892	0.298379	-0.358124	0.0346546	0.539015	0.539015	0	0	0	0	0	0
hsa.miR.1255a	hsa.miR.1296.5p	0.16471	0.344389	0.250251	0.14708	-0.0855408	0.0855408	0	0	0	0	0	0
hsa.miR.1255b.5p	hsa.miR.1296.5p	0.111924	0.522093	0.0525571	0.764294	0.0593673	0.0593673	0	0	0	0	0	0
hsa.miR.125a.3p	hsa.miR.1296.5p	0.509724	0.00176145	0.224961	0.193847	0.284763	0.284763	0	0	0	0	0	0
hsa.miR.125a.5p	hsa.miR.1296.5p	0.289407	0.0917428	0.000305566	0.99861	0.289101	0.289101	0	0	0	0	0	0
hsa.miR.125b.2.3p	hsa.miR.1296.5p	0.00668027	0.969619	0.583454	0.000234323	-0.576774	0.576774	0	0	1	0	0	0
hsa.miR.125b.5p	hsa.miR.1296.5p	0.155261	0.373146	-0.308927	0.0709618	0.464189	0.464189	0	0	0	0	0	0
hsa.miR.126.3p	hsa.miR.1296.5p	0.248728	0.149638	0.239564	0.16572	0.00916451	0.00916451	0	0	0	0	0	0
hsa.miR.126.5p	hsa.miR.1296.5p	-0.0843068	0.630154	0.281121	0.101858	-0.365428	0.365428	0	0	0	0	0	0
hsa.miR.1260a	hsa.miR.1296.5p	0.0560493	0.749119	-0.242314	0.160769	0.298363	0.298363	0	0	0	0	0	0
hsa.miR.1260b	hsa.miR.1296.5p	-0.0218918	0.900662	-0.33979	0.0458164	0.317898	0.317898	0	0	0	0	0	0
hsa.miR.127.3p	hsa.miR.1296.5p	-0.145169	0.405373	-0.0265843	0.879511	-0.118585	0.118585	0	0	0	0	0	0
hsa.miR.1273h.3p	hsa.miR.1296.5p	0.307417	0.0724248	0.185531	0.285949	0.121886	0.121886	0	0	0	0	0	0
hsa.miR.1277.5p	hsa.miR.1296.5p	0.0684461	0.69603	0.2718	0.114224	-0.203354	0.203354	0	0	0	0	0	0
hsa.miR.128.1.5p	hsa.miR.1296.5p	0.146988	0.399451	0.293882	0.0866095	-0.146895	0.146895	0	0	0	0	0	0
hsa.miR.128.3p	hsa.miR.1296.5p	0.586111	0.000215907	0.290899	0.0900061	0.295212	0.295212	0	0	0	0	0	0
hsa.miR.1285.3p	hsa.miR.1296.5p	-0.146902	0.399729	0.285948	0.0958674	-0.43285	0.43285	0	0	0	0	0	0
hsa.miR.1287.5p	hsa.miR.1296.5p	0.194087	0.26391	0.168259	0.333947	0.0258279	0.0258279	0	0	0	0	0	0
hsa.miR.1294	hsa.miR.1296.5p	-0.335444	0.0488457	-0.228322	0.187096	-0.107122	0.107122	0	0	0	0	0	0
hsa.let.7a.3p	hsa.miR.1299	0.0694946	0.6916	0.12708	0.46694	-0.057585	0.057585	0	0	0	0	0	0
hsa.let.7a.5p	hsa.miR.1299	0.298567	0.0814763	0.13932	0.424757	0.159248	0.159248	0	0	0	0	0	0
hsa.let.7b.3p	hsa.miR.1299	0.331387	0.051816	-0.180826	0.298558	0.512214	0.512214	0	0	0	0	0	0
hsa.let.7b.5p	hsa.miR.1299	0.186003	0.284703	0.149186	0.392361	0.036817	0.036817	0	0	0	0	0	0
hsa.let.7c.5p	hsa.miR.1299	0.126072	0.470508	0.120267	0.491342	0.00580474	0.00580474	0	0	0	0	0	0
hsa.let.7d.3p	hsa.miR.1299	0.243467	0.158726	0.192224	0.268612	0.051243	0.051243	0	0	0	0	0	0
hsa.let.7d.5p	hsa.miR.1299	0.302759	0.0770855	0.26367	0.125901	0.0390898	0.0390898	0	0	0	0	0	0
hsa.let.7e.5p	hsa.miR.1299	0.294065	0.0864054	0.0387849	0.824933	0.25528	0.25528	0	0	0	0	0	0
hsa.let.7f.1.3p	hsa.miR.1299	0.128044	0.463539	0.263608	0.125993	-0.135564	0.135564	0	0	0	0	0	0
hsa.let.7f.2.3p	hsa.miR.1299	0.26929	0.117738	0.277619	0.106378	-0.00832956	0.00832956	0	0	0	0	0	0
hsa.let.7f.5p	hsa.miR.1299	0.332414	0.0510509	0.135067	0.439167	0.197347	0.197347	0	0	0	0	0	0
hsa.let.7g.5p	hsa.miR.1299	0.284749	0.0973293	0.243937	0.157898	0.0408121	0.0408121	0	0	0	0	0	0
hsa.let.7i.3p	hsa.miR.1299	0.505618	0.0019456	0.306367	0.0734559	0.199251	0.199251	0	0	0	0	0	0
hsa.let.7i.5p	hsa.miR.1299	0.406629	0.0153479	0.375091	0.026402	0.0315378	0.0315378	0	0	0	0	0	0
hsa.miR.100.5p	hsa.miR.1299	0.119085	0.495642	-0.0838639	0.631958	0.202949	0.202949	0	0	0	0	0	0
hsa.miR.101.3p	hsa.miR.1299	0.233823	0.176405	0.238493	0.167677	-0.00467002	0.00467002	0	0	0	0	0	0
hsa.miR.101.5p	hsa.miR.1299	0.219536	0.205101	0.354154	0.0368611	-0.134617	0.134617	0	0	0	0	0	0
hsa.miR.103a.3p	hsa.miR.1299	0.013663	0.937908	0.266221	0.122145	-0.252558	0.252558	0	0	0	0	0	0
hsa.miR.103b	hsa.miR.1299	0.24376	0.158209	0.27932	0.104164	-0.0355595	0.0355595	0	0	0	0	0	0
hsa.miR.106a.5p	hsa.miR.1299	0.0505307	0.773139	0.550938	0.00060414	-0.500407	0.500407	0	0	1	0	0	0
hsa.miR.106b.3p	hsa.miR.1299	0.182432	0.294215	0.407582	0.0150866	-0.22515	0.22515	0	0	0	0	0	0
hsa.miR.106b.5p	hsa.miR.1299	0.114583	0.512194	0.244107	0.1576	-0.129524	0.129524	0	0	0	0	0	0
hsa.miR.107	hsa.miR.1299	0.380079	0.0243104	0.0161604	0.926587	0.363919	0.363919	0	0	0	0	0	0
hsa.miR.10a.3p	hsa.miR.1299	0.103895	0.552553	0.221855	0.200237	-0.11796	0.11796	0	0	0	0	0	0
hsa.miR.10a.5p	hsa.miR.1299	0.197182	0.256221	0.0290887	0.868254	0.168093	0.168093	0	0	0	0	0	0
hsa.miR.10b.3p	hsa.miR.1299	-0.0722863	0.679855	-0.160492	0.357055	0.0882059	0.0882059	0	0	0	0	0	0
hsa.miR.10b.5p	hsa.miR.1299	0.116912	0.503598	-0.0272175	0.876662	0.144129	0.144129	0	0	0	0	0	0
hsa.miR.1180.3p	hsa.miR.1299	0.291135	0.0897337	-0.00476975	0.978305	0.295905	0.295905	0	0	0	0	0	0
hsa.miR.1185.1.3p	hsa.miR.1299	0.470224	0.00436626	0.233517	0.176989	0.236707	0.236707	0	0	0	0	0	0
hsa.miR.1197	hsa.miR.1299	0.427222	0.0104761	0.0692477	0.692642	0.357974	0.357974	0	0	0	0	0	0
hsa.miR.122.3p	hsa.miR.1299	0.00931041	0.957667	0.0500393	0.775289	-0.0407289	0.0407289	0	0	0	0	0	0
hsa.miR.122.5p	hsa.miR.1299	-0.0871626	0.618567	0.0108878	0.950503	-0.0980503	0.0980503	0	0	0	0	0	0
hsa.miR.1246	hsa.miR.1299	-0.157912	0.36494	-0.361993	0.0326087	0.204081	0.204081	0	0	0	0	0	0
hsa.miR.1255a	hsa.miR.1299	0.328377	0.054112	0.242326	0.160748	0.086051	0.086051	0	0	0	0	0	0
hsa.miR.1255b.5p	hsa.miR.1299	-0.179864	0.301178	0.209027	0.228173	-0.388892	0.388892	0	0	0	0	0	0
hsa.miR.125a.3p	hsa.miR.1299	-0.0728177	0.677627	0.0255467	0.884181	-0.0983644	0.0983644	0	0	0	0	0	0
hsa.miR.125a.5p	hsa.miR.1299	0.269378	0.117613	0.0661725	0.705669	0.203206	0.203206	0	0	0	0	0	0
hsa.miR.125b.2.3p	hsa.miR.1299	0.417851	0.0124996	0.396388	0.0184044	0.0214635	0.0214635	0	0	0	0	0	0
hsa.miR.125b.5p	hsa.miR.1299	0.0383495	0.826869	-0.000340219	0.998452	0.0386897	0.0386897	0	0	0	0	0	0
hsa.miR.126.3p	hsa.miR.1299	0.27947	0.10397	0.0833536	0.634041	0.196117	0.196117	0	0	0	0	0	0
hsa.miR.126.5p	hsa.miR.1299	0.138338	0.42806	0.0597084	0.733318	0.0786293	0.0786293	0	0	0	0	0	0
hsa.miR.1260a	hsa.miR.1299	-0.221402	0.20118	-0.0146294	0.933526	-0.206773	0.206773	0	0	0	0	0	0
hsa.miR.1260b	hsa.miR.1299	-0.168303	0.333819	-0.147145	0.398943	-0.0211585	0.0211585	0	0	0	0	0	0
hsa.miR.127.3p	hsa.miR.1299	0.0419205	0.811026	0.0850547	0.627111	-0.0431342	0.0431342	0	0	0	0	0	0
hsa.miR.1273h.3p	hsa.miR.1299	0.0150603	0.931572	0.220694	0.202663	-0.205633	0.205633	0	0	0	0	0	0
hsa.miR.1277.5p	hsa.miR.1299	0.204077	0.23963	0.00717278	0.96738	0.196904	0.196904	0	0	0	0	0	0
hsa.miR.128.1.5p	hsa.miR.1299	0.335026	0.0491453	0.0517886	0.767645	0.283237	0.283237	0	0	0	0	0	0
hsa.miR.128.3p	hsa.miR.1299	0.219229	0.205752	0.12367	0.479075	0.0955593	0.0955593	0	0	0	0	0	0
hsa.miR.1285.3p	hsa.miR.1299	0.409711	0.0145163	0.243002	0.159547	0.166709	0.166709	0	0	0	0	0	0
hsa.miR.1287.5p	hsa.miR.1299	0.111674	0.523031	-0.0269345	0.877935	0.138608	0.138608	0	0	0	0	0	0
hsa.miR.1294	hsa.miR.1299	-0.0302972	0.862832	-0.169136	0.331397	0.138839	0.138839	0	0	0	0	0	0
hsa.miR.1296.5p	hsa.miR.1299	-0.0170396	0.922605	0.303588	0.0762393	-0.320628	0.320628	0	0	0	0	0	0
hsa.let.7a.3p	hsa.miR.1301.3p	0.247936	0.150982	0.0763432	0.662919	0.171593	0.171593	0	0	0	0	0	0
hsa.let.7a.5p	hsa.miR.1301.3p	0.308261	0.0716042	0.164092	0.346228	0.144169	0.144169	0	0	0	0	0	0
hsa.let.7b.3p	hsa.miR.1301.3p	0.248515	0.149998	-0.212838	0.219612	0.461353	0.461353	0	0	0	0	0	0
hsa.let.7b.5p	hsa.miR.1301.3p	0.408714	0.014781	0.0589484	0.736591	0.349765	0.349765	0	0	0	0	0	0
hsa.let.7c.5p	hsa.miR.1301.3p	0.382368	0.0233976	0.0634829	0.717131	0.318885	0.318885	0	0	0	0	0	0
hsa.let.7d.3p	hsa.miR.1301.3p	0.473555	0.00406084	0.503896	0.00202772	-0.0303405	0.0303405	0	0	0	0	0	0
hsa.let.7d.5p	hsa.miR.1301.3p	0.325027	0.0567618	0.275896	0.108658	0.0491312	0.0491312	0	0	0	0	0	0
hsa.let.7e.5p	hsa.miR.1301.3p	0.447035	0.0070956	0.0097775	0.955545	0.437258	0.437258	0	0	0	0	0	0
hsa.let.7f.1.3p	hsa.miR.1301.3p	0.322749	0.0586217	0.353963	0.0369698	-0.0312146	0.0312146	0	0	0	0	0	0
hsa.let.7f.2.3p	hsa.miR.1301.3p	0.67622	8.24488e-06	0.139992	0.422503	0.536228	0.536228	0	1	0	0	0	0
hsa.let.7f.5p	hsa.miR.1301.3p	0.305443	0.074372	0.150772	0.38729	0.154672	0.154672	0	0	0	0	0	0
hsa.let.7g.5p	hsa.miR.1301.3p	0.408009	0.0149706	0.255774	0.138069	0.152236	0.152236	0	0	0	0	0	0
hsa.let.7i.3p	hsa.miR.1301.3p	0.000987595	0.995508	0.290349	0.0906429	-0.289362	0.289362	0	0	0	0	0	0
hsa.let.7i.5p	hsa.miR.1301.3p	0.387863	0.0213215	0.331868	0.0514566	0.0559943	0.0559943	0	0	0	0	0	0
hsa.miR.100.5p	hsa.miR.1301.3p	-0.0419844	0.810743	-0.256057	0.137618	0.214073	0.214073	0	0	0	0	0	0
hsa.miR.101.3p	hsa.miR.1301.3p	0.154694	0.374915	0.385432	0.0222202	-0.230738	0.230738	0	0	0	0	0	0
hsa.miR.101.5p	hsa.miR.1301.3p	0.427629	0.010395	0.289763	0.0913254	0.137865	0.137865	0	0	0	0	0	0
hsa.miR.103a.3p	hsa.miR.1301.3p	0.696969	3.29627e-06	0.386707	0.0217448	0.310262	0.310262	0	0	0	0	0	0
hsa.miR.103b	hsa.miR.1301.3p	0.544952	0.000711796	0.403145	0.016336	0.141807	0.141807	0	0	0	0	0	0
hsa.miR.106a.5p	hsa.miR.1301.3p	0.316736	0.0637629	0.241134	0.162881	0.0756018	0.0756018	0	0	0	0	0	0
hsa.miR.106b.3p	hsa.miR.1301.3p	0.187662	0.280352	0.168768	0.332465	0.0188936	0.0188936	0	0	0	0	0	0
hsa.miR.106b.5p	hsa.miR.1301.3p	0.204427	0.238806	0.263709	0.125842	-0.0592818	0.0592818	0	0	0	0	0	0
hsa.miR.107	hsa.miR.1301.3p	0.416322	0.0128593	0.210004	0.225958	0.206318	0.206318	0	0	0	0	0	0
hsa.miR.10a.3p	hsa.miR.1301.3p	0.291272	0.0895762	0.19145	0.27058	0.099822	0.099822	0	0	0	0	0	0
hsa.miR.10a.5p	hsa.miR.1301.3p	0.184562	0.288516	-0.210004	0.225958	0.394566	0.394566	0	0	0	0	0	0
hsa.miR.10b.3p	hsa.miR.1301.3p	0.267691	0.120019	-0.101147	0.563165	0.368838	0.368838	0	0	0	0	0	0
hsa.miR.10b.5p	hsa.miR.1301.3p	0.0346583	0.843316	-0.372254	0.0276565	0.406912	0.406912	0	0	0	0	0	0
hsa.miR.1180.3p	hsa.miR.1301.3p	0.0219799	0.900264	0.250173	0.14721	-0.228193	0.228193	0	0	0	0	0	0
hsa.miR.1185.1.3p	hsa.miR.1301.3p	0.0881651	0.61452	0.328109	0.0543201	-0.239944	0.239944	0	0	0	0	0	0
hsa.miR.1197	hsa.miR.1301.3p	0.218861	0.206533	-0.00980466	0.955422	0.228666	0.228666	0	0	0	0	0	0
hsa.miR.122.3p	hsa.miR.1301.3p	0.0136475	0.937978	0.3184	0.0623056	-0.304753	0.304753	0	0	0	0	0	0
hsa.miR.122.5p	hsa.miR.1301.3p	0.173272	0.319534	-0.259618	0.132042	0.43289	0.43289	0	0	0	0	0	0
hsa.miR.1246	hsa.miR.1301.3p	0.154001	0.377087	-0.327475	0.0548153	0.481476	0.481476	0	0	0	0	0	0
hsa.miR.1255a	hsa.miR.1301.3p	0.420064	0.0119942	0.339438	0.0460556	0.0806262	0.0806262	0	0	0	0	0	0
hsa.miR.1255b.5p	hsa.miR.1301.3p	0.268481	0.118887	0.00207885	0.990544	0.266403	0.266403	0	0	0	0	0	0
hsa.miR.125a.3p	hsa.miR.1301.3p	0.498818	0.00228772	-0.0192006	0.912824	0.518019	0.518019	0	0	0	0	0	0
hsa.miR.125a.5p	hsa.miR.1301.3p	0.677386	7.84614e-06	0.0493126	0.77847	0.628073	0.628073	0	1	0	0	0	0
hsa.miR.125b.2.3p	hsa.miR.1301.3p	0.0391745	0.823202	0.12994	0.456889	-0.0907655	0.0907655	0	0	0	0	0	0
hsa.miR.125b.5p	hsa.miR.1301.3p	0.306571	0.073255	-0.120447	0.490689	0.427018	0.427018	0	0	0	0	0	0
hsa.miR.126.3p	hsa.miR.1301.3p	0.572002	0.000330805	0.254924	0.139429	0.317079	0.317079	0	0	0	0	0	0
hsa.miR.126.5p	hsa.miR.1301.3p	0.364053	0.0315605	0.138869	0.426271	0.225184	0.225184	0	0	0	0	0	0
hsa.miR.1260a	hsa.miR.1301.3p	-0.151313	0.38557	-0.00198384	0.990976	-0.149329	0.149329	0	0	0	0	0	0
hsa.miR.1260b	hsa.miR.1301.3p	-0.082419	0.637861	-0.0420858	0.810294	-0.0403333	0.0403333	0	0	0	0	0	0
hsa.miR.127.3p	hsa.miR.1301.3p	-0.0281774	0.872347	-0.230692	0.182435	0.202515	0.202515	0	0	0	0	0	0
hsa.miR.1273h.3p	hsa.miR.1301.3p	0.17949	0.302202	0.114386	0.512922	0.065104	0.065104	0	0	0	0	0	0
hsa.miR.1277.5p	hsa.miR.1301.3p	0.490149	0.00279922	0.289787	0.0912973	0.200362	0.200362	0	0	0	0	0	0
hsa.miR.128.1.5p	hsa.miR.1301.3p	0.196087	0.258923	0.26399	0.125424	-0.0679032	0.0679032	0	0	0	0	0	0
hsa.miR.128.3p	hsa.miR.1301.3p	0.415195	0.01313	0.386424	0.0218497	0.0287708	0.0287708	0	0	0	0	0	0
hsa.miR.1285.3p	hsa.miR.1301.3p	-0.0174823	0.9206	0.1537	0.37803	-0.171182	0.171182	0	0	0	0	0	0
hsa.miR.1287.5p	hsa.miR.1301.3p	0.106985	0.540734	0.110183	0.528629	-0.00319817	0.00319817	0	0	0	0	0	0
hsa.miR.1294	hsa.miR.1301.3p	0.0583682	0.739093	-0.0836281	0.63292	0.141996	0.141996	0	0	0	0	0	0
hsa.miR.1296.5p	hsa.miR.1301.3p	0.546717	0.000678405	0.451682	0.00645464	0.0950355	0.0950355	0	0	0	0	0	0
hsa.miR.1299	hsa.miR.1301.3p	0.139003	0.425822	0.449206	0.00678965	-0.310204	0.310204	0	0	0	0	0	0
hsa.let.7a.3p	hsa.miR.1303	0.322766	0.0586075	0.13066	0.454377	0.192106	0.192106	0	0	0	0	0	0
hsa.let.7a.5p	hsa.miR.1303	0.516838	0.00147836	0.16745	0.336309	0.349387	0.349387	0	0	0	0	0	0
hsa.let.7b.3p	hsa.miR.1303	0.355755	0.0359579	0.0907532	0.604126	0.265002	0.265002	0	0	0	0	0	0
hsa.let.7b.5p	hsa.miR.1303	0.475814	0.00386445	0.0788361	0.652592	0.396978	0.396978	0	0	0	0	0	0
hsa.let.7c.5p	hsa.miR.1303	0.53202	0.00100409	0.018334	0.916745	0.513686	0.513686	0	1	0	0	0	0
hsa.let.7d.3p	hsa.miR.1303	0.275074	0.109758	0.381652	0.02368	-0.106578	0.106578	0	0	0	0	0	0
hsa.let.7d.5p	hsa.miR.1303	0.567714	0.000375187	0.330623	0.0523918	0.237091	0.237091	0	0	0	0	0	0
hsa.let.7e.5p	hsa.miR.1303	0.319955	0.060968	0.0754748	0.666531	0.24448	0.24448	0	0	0	0	0	0
hsa.let.7f.1.3p	hsa.miR.1303	0.203322	0.241411	0.22696	0.189811	-0.0236389	0.0236389	0	0	0	0	0	0
hsa.let.7f.2.3p	hsa.miR.1303	0.155431	0.372618	0.253325	0.142013	-0.0978942	0.0978942	0	0	0	0	0	0
hsa.let.7f.5p	hsa.miR.1303	0.516192	0.0015023	0.138421	0.427778	0.37777	0.37777	0	0	0	0	0	0
hsa.let.7g.5p	hsa.miR.1303	0.580312	0.000257904	0.349262	0.0397354	0.23105	0.23105	0	0	0	0	0	0
hsa.let.7i.3p	hsa.miR.1303	0.274632	0.110353	0.33979	0.0458164	-0.0651577	0.0651577	0	0	0	0	0	0
hsa.let.7i.5p	hsa.miR.1303	0.53848	0.000846983	0.394791	0.0189236	0.143689	0.143689	0	0	0	0	0	0
hsa.miR.100.5p	hsa.miR.1303	0.0108213	0.950805	-0.117949	0.499795	0.12877	0.12877	0	0	0	0	0	0
hsa.miR.101.3p	hsa.miR.1303	0.200275	0.248687	0.352012	0.038098	-0.151738	0.151738	0	0	0	0	0	0
hsa.miR.101.5p	hsa.miR.1303	0.251503	0.145	0.266522	0.121708	-0.0150184	0.0150184	0	0	0	0	0	0
hsa.miR.103a.3p	hsa.miR.1303	0.244367	0.157143	0.357512	0.0349871	-0.113145	0.113145	0	0	0	0	0	0
hsa.miR.103b	hsa.miR.1303	0.121295	0.487619	0.470877	0.00430481	-0.349582	0.349582	0	0	0	0	0	0
hsa.miR.106a.5p	hsa.miR.1303	0.181309	0.297248	0.340516	0.0453248	-0.159208	0.159208	0	0	0	0	0	0
hsa.miR.106b.3p	hsa.miR.1303	0.219171	0.205874	0.270426	0.116137	-0.0512546	0.0512546	0	0	0	0	0	0
hsa.miR.106b.5p	hsa.miR.1303	0.314786	0.0655037	0.183951	0.290145	0.130836	0.130836	0	0	0	0	0	0
hsa.miR.107	hsa.miR.1303	0.102398	0.55832	0.0916698	0.600463	0.0107286	0.0107286	0	0	0	0	0	0
hsa.miR.10a.3p	hsa.miR.1303	0.170819	0.326538	0.0668437	0.702819	0.103975	0.103975	0	0	0	0	0	0
hsa.miR.10a.5p	hsa.miR.1303	0.0901236	0.606648	-0.114893	0.511045	0.205016	0.205016	0	0	0	0	0	0
hsa.miR.10b.3p	hsa.miR.1303	0.287015	0.0945798	-0.0275152	0.875324	0.31453	0.31453	0	0	0	0	0	0
hsa.miR.10b.5p	hsa.miR.1303	-0.0247113	0.887944	-0.232536	0.178867	0.207825	0.207825	0	0	0	0	0	0
hsa.miR.1180.3p	hsa.miR.1303	-0.0114681	0.947868	0.132802	0.446949	-0.14427	0.14427	0	0	0	0	0	0
hsa.miR.1185.1.3p	hsa.miR.1303	0.15774	0.365469	0.300339	0.079597	-0.1426	0.1426	0	0	0	0	0	0
hsa.miR.1197	hsa.miR.1303	0.213922	0.217216	0.227107	0.189517	-0.0131846	0.0131846	0	0	0	0	0	0
hsa.miR.122.3p	hsa.miR.1303	0.259825	0.131723	0.182658	0.293606	0.0771665	0.0771665	0	0	0	0	0	0
hsa.miR.122.5p	hsa.miR.1303	0.173585	0.318645	-0.165017	0.343478	0.338603	0.338603	0	0	0	0	0	0
hsa.miR.1246	hsa.miR.1303	-0.118558	0.497566	-0.178451	0.305057	0.0598927	0.0598927	0	0	0	0	0	0
hsa.miR.1255a	hsa.miR.1303	0.230847	0.182133	0.485082	0.00314213	-0.254235	0.254235	0	0	0	0	0	0
hsa.miR.1255b.5p	hsa.miR.1303	0.342428	0.0440523	0.147778	0.396894	0.19465	0.19465	0	0	0	0	0	0
hsa.miR.125a.3p	hsa.miR.1303	0.0581953	0.739839	-0.0289828	0.86873	0.087178	0.087178	0	0	0	0	0	0
hsa.miR.125a.5p	hsa.miR.1303	0.104983	0.548378	-0.071808	0.681862	0.176791	0.176791	0	0	0	0	0	0
hsa.miR.125b.2.3p	hsa.miR.1303	0.0280574	0.872887	0.221758	0.200439	-0.1937	0.1937	0	0	0	0	0	0
hsa.miR.125b.5p	hsa.miR.1303	0.178309	0.305447	-0.146366	0.40147	0.324675	0.324675	0	0	0	0	0	0
hsa.miR.126.3p	hsa.miR.1303	0.373092	0.0272808	0.113671	0.51558	0.259422	0.259422	0	0	0	0	0	0
hsa.miR.126.5p	hsa.miR.1303	0.397642	0.0180047	0.247814	0.151189	0.149828	0.149828	0	0	0	0	0	0
hsa.miR.1260a	hsa.miR.1303	-0.279254	0.104249	-0.103281	0.554914	-0.175972	0.175972	0	0	0	0	0	0
hsa.miR.1260b	hsa.miR.1303	-0.208996	0.228244	-0.190368	0.273348	-0.0186285	0.0186285	0	0	0	0	0	0
hsa.miR.127.3p	hsa.miR.1303	-0.364209	0.031482	-0.101142	0.563182	-0.263067	0.263067	0	0	0	0	0	0
hsa.miR.1273h.3p	hsa.miR.1303	-0.254058	0.140824	0.483235	0.00327585	-0.737294	0.737294	0	0	0	0	0	0
hsa.miR.1277.5p	hsa.miR.1303	0.207535	0.231587	0.189585	0.275363	0.0179499	0.0179499	0	0	0	0	0	0
hsa.miR.128.1.5p	hsa.miR.1303	0.0100266	0.954414	0.334406	0.0495924	-0.324379	0.324379	0	0	0	0	0	0
hsa.miR.128.3p	hsa.miR.1303	0.255996	0.137715	0.377374	0.025427	-0.121378	0.121378	0	0	0	0	0	0
hsa.miR.1285.3p	hsa.miR.1303	-0.0546292	0.755279	0.324391	0.0572764	-0.37902	0.37902	0	0	0	0	0	0
hsa.miR.1287.5p	hsa.miR.1303	0.139404	0.424474	0.119569	0.493881	0.019835	0.019835	0	0	0	0	0	0
hsa.miR.1294	hsa.miR.1303	0.227406	0.188918	-0.0427913	0.807173	0.270198	0.270198	0	0	0	0	0	0
hsa.miR.1296.5p	hsa.miR.1303	-0.0196951	0.910588	0.413667	0.0135045	-0.433362	0.433362	0	0	0	0	0	0
hsa.miR.1299	hsa.miR.1303	0.112441	0.520162	0.182598	0.293767	-0.0701573	0.0701573	0	0	0	0	0	0
hsa.miR.1301.3p	hsa.miR.1303	0.219335	0.205527	0.217803	0.208791	0.00153222	0.00153222	0	0	0	0	0	0
hsa.let.7a.3p	hsa.miR.1304.3p	0.227457	0.188817	0.407736	0.0150448	-0.180278	0.180278	0	0	0	0	0	0
hsa.let.7a.5p	hsa.miR.1304.3p	0.341933	0.0443787	0.602011	0.000130298	-0.260078	0.260078	0	0	0	0	0	0
hsa.let.7b.3p	hsa.miR.1304.3p	0.237907	0.168755	0.144973	0.406015	0.0929342	0.0929342	0	0	0	0	0	0
hsa.let.7b.5p	hsa.miR.1304.3p	0.364898	0.0311383	0.500291	0.00220948	-0.135393	0.135393	0	0	0	0	0	0
hsa.let.7c.5p	hsa.miR.1304.3p	0.303612	0.0762153	0.456615	0.00582905	-0.153004	0.153004	0	0	0	0	0	0
hsa.let.7d.3p	hsa.miR.1304.3p	0.542031	0.00077024	0.418435	0.0123645	0.123596	0.123596	0	0	0	0	0	0
hsa.let.7d.5p	hsa.miR.1304.3p	0.2636	0.126005	0.571157	0.000339164	-0.307557	0.307557	0	0	0	0	0	0
hsa.let.7e.5p	hsa.miR.1304.3p	0.353909	0.0370009	0.634274	4.28712e-05	-0.280366	0.280366	0	0	0	0	0	0
hsa.let.7f.1.3p	hsa.miR.1304.3p	0.376233	0.0259107	0.413764	0.0134803	-0.0375317	0.0375317	0	0	0	0	0	0
hsa.let.7f.2.3p	hsa.miR.1304.3p	0.118935	0.496191	0.254291	0.140447	-0.135357	0.135357	0	0	0	0	0	0
hsa.let.7f.5p	hsa.miR.1304.3p	0.392653	0.0196385	0.58271	0.000239727	-0.190057	0.190057	0	0	0	0	0	0
hsa.let.7g.5p	hsa.miR.1304.3p	0.378564	0.0249308	0.644136	2.97498e-05	-0.265572	0.265572	0	0	0	0	0	0
hsa.let.7i.3p	hsa.miR.1304.3p	0.103839	0.55277	0.186816	0.282564	-0.0829779	0.0829779	0	0	0	0	0	0
hsa.let.7i.5p	hsa.miR.1304.3p	0.457743	0.00569369	0.579469	0.000264578	-0.121727	0.121727	0	0	0	0	0	0
hsa.miR.100.5p	hsa.miR.1304.3p	-0.167374	0.336533	-0.332212	0.0512007	0.164838	0.164838	0	0	0	0	0	0
hsa.miR.101.3p	hsa.miR.1304.3p	0.0763609	0.662845	-0.0360671	0.83703	0.112428	0.112428	0	0	0	0	0	0
hsa.miR.101.5p	hsa.miR.1304.3p	0.224607	0.194568	0.169161	0.331325	0.0554464	0.0554464	0	0	0	0	0	0
hsa.miR.103a.3p	hsa.miR.1304.3p	0.259373	0.132419	0.350809	0.0388074	-0.0914358	0.0914358	0	0	0	0	0	0
hsa.miR.103b	hsa.miR.1304.3p	0.292764	0.0878715	0.28896	0.0922681	0.00380396	0.00380396	0	0	0	0	0	0
hsa.miR.106a.5p	hsa.miR.1304.3p	0.355111	0.036319	0.294626	0.0857789	0.0604851	0.0604851	0	0	0	0	0	0
hsa.miR.106b.3p	hsa.miR.1304.3p	0.163007	0.349471	0.265995	0.122474	-0.102989	0.102989	0	0	0	0	0	0
hsa.miR.106b.5p	hsa.miR.1304.3p	0.0121163	0.944926	0.0153567	0.930229	-0.00324041	0.00324041	0	0	0	0	0	0
hsa.miR.107	hsa.miR.1304.3p	0.469859	0.00440088	0.0252188	0.885658	0.44464	0.44464	0	0	0	0	0	0
hsa.miR.10a.3p	hsa.miR.1304.3p	0.432649	0.00943654	0.396839	0.0182597	0.0358102	0.0358102	0	0	0	0	0	0
hsa.miR.10a.5p	hsa.miR.1304.3p	0.215417	0.213945	0.291496	0.0893188	-0.0760791	0.0760791	0	0	0	0	0	0
hsa.miR.10b.3p	hsa.miR.1304.3p	0.0312318	0.858642	-0.041409	0.813291	0.0726408	0.0726408	0	0	0	0	0	0
hsa.miR.10b.5p	hsa.miR.1304.3p	0.0948171	0.587959	0.159203	0.360983	-0.0643855	0.0643855	0	0	0	0	0	0
hsa.miR.1180.3p	hsa.miR.1304.3p	-0.0681942	0.697096	0.0486743	0.781267	-0.116869	0.116869	0	0	0	0	0	0
hsa.miR.1185.1.3p	hsa.miR.1304.3p	0.365233	0.0309723	0.228854	0.186043	0.136379	0.136379	0	0	0	0	0	0
hsa.miR.1197	hsa.miR.1304.3p	0.392205	0.0197911	0.325347	0.0565044	0.0668578	0.0668578	0	0	0	0	0	0
hsa.miR.122.3p	hsa.miR.1304.3p	0.131276	0.452234	0.457708	0.00569784	-0.326432	0.326432	0	0	0	0	0	0
hsa.miR.122.5p	hsa.miR.1304.3p	0.126958	0.467371	0.190916	0.271945	-0.0639577	0.0639577	0	0	0	0	0	0
hsa.miR.1246	hsa.miR.1304.3p	-0.0798886	0.648251	-0.41449	0.0133015	0.334602	0.334602	0	0	0	0	0	0
hsa.miR.1255a	hsa.miR.1304.3p	0.453262	0.0062483	0.209733	0.22657	0.243528	0.243528	0	0	0	0	0	0
hsa.miR.1255b.5p	hsa.miR.1304.3p	0.413734	0.0134879	0.191579	0.270251	0.222155	0.222155	0	0	0	0	0	0
hsa.miR.125a.3p	hsa.miR.1304.3p	0.374488	0.0266646	0.0639518	0.715128	0.310536	0.310536	0	0	0	0	0	0
hsa.miR.125a.5p	hsa.miR.1304.3p	0.254583	0.139977	0.272194	0.113679	-0.0176109	0.0176109	0	0	0	0	0	0
hsa.miR.125b.2.3p	hsa.miR.1304.3p	0.0419023	0.811106	0.403594	0.0162057	-0.361692	0.361692	0	0	0	0	0	0
hsa.miR.125b.5p	hsa.miR.1304.3p	-0.143705	0.410177	-0.113132	0.517583	-0.0305725	0.0305725	0	0	0	0	0	0
hsa.miR.126.3p	hsa.miR.1304.3p	0.436891	0.00868637	0.347851	0.0405978	0.0890407	0.0890407	0	0	0	0	0	0
hsa.miR.126.5p	hsa.miR.1304.3p	0.267545	0.120229	0.525932	0.00117511	-0.258387	0.258387	0	0	0	0	0	0
hsa.miR.1260a	hsa.miR.1304.3p	-0.486343	0.00305357	-0.338552	0.0466633	-0.147791	0.147791	0	0	0	0	0	0
hsa.miR.1260b	hsa.miR.1304.3p	-0.347287	0.0409462	-0.373774	0.0269785	0.0264868	0.0264868	0	0	0	0	0	0
hsa.miR.127.3p	hsa.miR.1304.3p	-0.22077	0.202502	0.113273	0.517058	-0.334044	0.334044	0	0	0	0	0	0
hsa.miR.1273h.3p	hsa.miR.1304.3p	-0.113273	0.517058	0.35894	0.0342142	-0.472214	0.472214	0	0	0	0	0	0
hsa.miR.1277.5p	hsa.miR.1304.3p	0.413299	0.0135959	0.314852	0.0654445	0.0984474	0.0984474	0	0	0	0	0	0
hsa.miR.128.1.5p	hsa.miR.1304.3p	0.284018	0.098229	0.329571	0.0531919	-0.045553	0.045553	0	0	0	0	0	0
hsa.miR.128.3p	hsa.miR.1304.3p	0.498459	0.00230716	-0.0967895	0.580181	0.595249	0.595249	0	0	0	0	0	0
hsa.miR.1285.3p	hsa.miR.1304.3p	0.0461729	0.792256	0.143423	0.411106	-0.09725	0.09725	0	0	0	0	0	0
hsa.miR.1287.5p	hsa.miR.1304.3p	-0.016595	0.924618	0.186701	0.282866	-0.203296	0.203296	0	0	0	0	0	0
hsa.miR.1294	hsa.miR.1304.3p	0.0748636	0.669077	-0.236475	0.17141	0.311339	0.311339	0	0	0	0	0	0
hsa.miR.1296.5p	hsa.miR.1304.3p	0.263324	0.126417	0.440936	0.00801899	-0.177612	0.177612	0	0	0	0	0	0
hsa.miR.1299	hsa.miR.1304.3p	0.147202	0.398757	0.270197	0.116459	-0.122995	0.122995	0	0	0	0	0	0
hsa.miR.1301.3p	hsa.miR.1304.3p	0.342829	0.043789	0.314666	0.0656128	0.0281632	0.0281632	0	0	0	0	0	0
hsa.miR.1303	hsa.miR.1304.3p	0.0786356	0.65342	0.30738	0.0724614	-0.228744	0.228744	0	0	0	0	0	0
hsa.let.7a.3p	hsa.miR.1306.5p	-0.0764616	0.662427	-0.00422418	0.980786	-0.0722374	0.0722374	0	0	0	0	0	0
hsa.let.7a.5p	hsa.miR.1306.5p	-0.0737315	0.673804	0.0967387	0.580381	-0.17047	0.17047	0	0	0	0	0	0
hsa.let.7b.3p	hsa.miR.1306.5p	-0.0343169	0.844841	0.0843651	0.629916	-0.118682	0.118682	0	0	0	0	0	0
hsa.let.7b.5p	hsa.miR.1306.5p	-0.00847488	0.961463	0.0537125	0.759264	-0.0621873	0.0621873	0	0	0	0	0	0
hsa.let.7c.5p	hsa.miR.1306.5p	-0.034747	0.84292	-0.12008	0.492024	0.0853327	0.0853327	0	0	0	0	0	0
hsa.let.7d.3p	hsa.miR.1306.5p	0.0625773	0.721004	0.188697	0.27766	-0.126119	0.126119	0	0	0	0	0	0
hsa.let.7d.5p	hsa.miR.1306.5p	0.0864438	0.621475	0.0708667	0.685819	0.0155771	0.0155771	0	0	0	0	0	0
hsa.let.7e.5p	hsa.miR.1306.5p	-0.0223172	0.898742	0.126548	0.468822	-0.148865	0.148865	0	0	0	0	0	0
hsa.let.7f.1.3p	hsa.miR.1306.5p	-0.186749	0.282741	0.143241	0.411705	-0.32999	0.32999	0	0	0	0	0	0
hsa.let.7f.2.3p	hsa.miR.1306.5p	-0.0503549	0.773908	-0.464445	0.00494326	0.41409	0.41409	0	0	0	0	0	0
hsa.let.7f.5p	hsa.miR.1306.5p	-0.0485893	0.78164	0.0992696	0.570468	-0.147859	0.147859	0	0	0	0	0	0
hsa.let.7g.5p	hsa.miR.1306.5p	0.00649741	0.97045	-0.0286841	0.870071	0.0351815	0.0351815	0	0	0	0	0	0
hsa.let.7i.3p	hsa.miR.1306.5p	0.175959	0.311969	-0.102925	0.556286	0.278885	0.278885	0	0	0	0	0	0
hsa.let.7i.5p	hsa.miR.1306.5p	0.070059	0.68922	-0.0123735	0.943758	0.0824326	0.0824326	0	0	0	0	0	0
hsa.miR.100.5p	hsa.miR.1306.5p	0.0440694	0.801527	-0.0410577	0.814847	0.0851271	0.0851271	0	0	0	0	0	0
hsa.miR.101.3p	hsa.miR.1306.5p	0.230799	0.182227	0.00253095	0.988487	0.228268	0.228268	0	0	0	0	0	0
hsa.miR.101.5p	hsa.miR.1306.5p	0.0480917	0.783823	-0.0171783	0.921976	0.06527	0.06527	0	0	0	0	0	0
hsa.miR.103a.3p	hsa.miR.1306.5p	0.274021	0.111179	-0.190384	0.273307	0.464405	0.464405	0	0	0	0	0	0
hsa.miR.103b	hsa.miR.1306.5p	0.247467	0.151782	0.0303714	0.862499	0.217095	0.217095	0	0	0	0	0	0
hsa.miR.106a.5p	hsa.miR.1306.5p	0.372852	0.0273878	0.00367024	0.983306	0.369182	0.369182	0	0	0	0	0	0
hsa.miR.106b.3p	hsa.miR.1306.5p	0.179102	0.303265	-0.0587744	0.737342	0.237877	0.237877	0	0	0	0	0	0
hsa.miR.106b.5p	hsa.miR.1306.5p	0.19803	0.254141	0.139202	0.42515	0.0588273	0.0588273	0	0	0	0	0	0
hsa.miR.107	hsa.miR.1306.5p	0.20142	0.245936	0.0478069	0.785073	0.153613	0.153613	0	0	0	0	0	0
hsa.miR.10a.3p	hsa.miR.1306.5p	0.0928101	0.595919	0.0269504	0.877864	0.0658597	0.0658597	0	0	0	0	0	0
hsa.miR.10a.5p	hsa.miR.1306.5p	-0.279389	0.104075	-0.225255	0.19325	-0.0541337	0.0541337	0	0	0	0	0	0
hsa.miR.10b.3p	hsa.miR.1306.5p	-0.0926946	0.596379	-0.0466619	0.790105	-0.0460327	0.0460327	0	0	0	0	0	0
hsa.miR.10b.5p	hsa.miR.1306.5p	-0.293513	0.0870243	-0.214287	0.216414	-0.079226	0.079226	0	0	0	0	0	0
hsa.miR.1180.3p	hsa.miR.1306.5p	0.528305	0.00110563	0.266123	0.122288	0.262181	0.262181	0	0	0	0	0	0
hsa.miR.1185.1.3p	hsa.miR.1306.5p	-0.0147188	0.933121	-0.350824	0.0387986	0.336105	0.336105	0	0	0	0	0	0
hsa.miR.1197	hsa.miR.1306.5p	0.138618	0.427115	-0.145448	0.404464	0.284066	0.284066	0	0	0	0	0	0
hsa.miR.122.3p	hsa.miR.1306.5p	0.0249216	0.886997	0.0657795	0.70734	-0.0408579	0.0408579	0	0	0	0	0	0
hsa.miR.122.5p	hsa.miR.1306.5p	-0.367078	0.0300708	-0.123041	0.481329	-0.244037	0.244037	0	0	0	0	0	0
hsa.miR.1246	hsa.miR.1306.5p	0.273052	0.1125	0.102644	0.557371	0.170407	0.170407	0	0	0	0	0	0
hsa.miR.1255a	hsa.miR.1306.5p	0.0945923	0.588848	0.0277909	0.874085	0.0668014	0.0668014	0	0	0	0	0	0
hsa.miR.1255b.5p	hsa.miR.1306.5p	0.0833159	0.634195	0.105843	0.545088	-0.022527	0.022527	0	0	0	0	0	0
hsa.miR.125a.3p	hsa.miR.1306.5p	0.0450536	0.797185	-0.406767	0.0153098	0.451821	0.451821	0	0	0	0	0	0
hsa.miR.125a.5p	hsa.miR.1306.5p	0.104806	0.549055	0.0981447	0.574864	0.00666128	0.00666128	0	0	0	0	0	0
hsa.miR.125b.2.3p	hsa.miR.1306.5p	0.323011	0.0584053	0.0457179	0.794259	0.277293	0.277293	0	0	0	0	0	0
hsa.miR.125b.5p	hsa.miR.1306.5p	0.175995	0.311869	0.0222161	0.899198	0.153779	0.153779	0	0	0	0	0	0
hsa.miR.126.3p	hsa.miR.1306.5p	0.205092	0.237249	0.0655236	0.708429	0.139569	0.139569	0	0	0	0	0	0
hsa.miR.126.5p	hsa.miR.1306.5p	-0.0954837	0.585325	0.0151857	0.931004	-0.110669	0.110669	0	0	0	0	0	0
hsa.miR.1260a	hsa.miR.1306.5p	0.404534	0.0159357	0.025872	0.882717	0.378662	0.378662	0	0	0	0	0	0
hsa.miR.1260b	hsa.miR.1306.5p	0.390409	0.0204123	0.139202	0.42515	0.251207	0.251207	0	0	0	0	0	0
hsa.miR.127.3p	hsa.miR.1306.5p	0.0107348	0.951197	-0.211756	0.222019	0.222491	0.222491	0	0	0	0	0	0
hsa.miR.1273h.3p	hsa.miR.1306.5p	0.348883	0.0399658	-0.160901	0.355815	0.509784	0.509784	0	0	0	0	0	0
hsa.miR.1277.5p	hsa.miR.1306.5p	-0.0645641	0.712516	-0.19057	0.272829	0.126006	0.126006	0	0	0	0	0	0
hsa.miR.128.1.5p	hsa.miR.1306.5p	-0.00140924	0.99359	-0.0460503	0.792795	0.044641	0.044641	0	0	0	0	0	0
hsa.miR.128.3p	hsa.miR.1306.5p	0.303118	0.0767182	0.235941	0.172408	0.0671771	0.0671771	0	0	0	0	0	0
hsa.miR.1285.3p	hsa.miR.1306.5p	-0.0135693	0.938333	0.0559589	0.749511	-0.0695282	0.0695282	0	0	0	0	0	0
hsa.miR.1287.5p	hsa.miR.1306.5p	0.188605	0.277897	-0.129894	0.457051	0.318499	0.318499	0	0	0	0	0	0
hsa.miR.1294	hsa.miR.1306.5p	0.106576	0.542292	-0.0180029	0.918243	0.124579	0.124579	0	0	0	0	0	0
hsa.miR.1296.5p	hsa.miR.1306.5p	0.187899	0.279733	-0.00337449	0.984651	0.191274	0.191274	0	0	0	0	0	0
hsa.miR.1299	hsa.miR.1306.5p	0.0798571	0.648381	-0.103322	0.554757	0.183179	0.183179	0	0	0	0	0	0
hsa.miR.1301.3p	hsa.miR.1306.5p	0.10287	0.556498	0.129458	0.458573	-0.0265879	0.0265879	0	0	0	0	0	0
hsa.miR.1303	hsa.miR.1306.5p	0.0416989	0.812007	-0.0447886	0.798354	0.0864876	0.0864876	0	0	0	0	0	0
hsa.miR.1304.3p	hsa.miR.1306.5p	0.193664	0.264973	0.0114569	0.947919	0.182207	0.182207	0	0	0	0	0	0
hsa.let.7a.3p	hsa.miR.1307.5p	-0.180696	0.298913	-0.0429173	0.806616	-0.137778	0.137778	0	0	0	0	0	0
hsa.let.7a.5p	hsa.miR.1307.5p	-0.473109	0.00449651	-0.278711	0.10502	-0.194398	0.194398	0	0	0	0	0	0
hsa.let.7b.3p	hsa.miR.1307.5p	-0.310745	0.069232	-0.166947	0.336412	-0.143798	0.143798	0	0	0	0	0	0
hsa.let.7b.5p	hsa.miR.1307.5p	-0.459104	0.00598814	-0.24902	0.148815	-0.210084	0.210084	0	0	0	0	0	0
hsa.let.7c.5p	hsa.miR.1307.5p	-0.470308	0.00476584	-0.163305	0.347177	-0.307003	0.307003	0	0	0	0	0	0
hsa.let.7d.3p	hsa.miR.1307.5p	-0.320751	0.0602922	-0.113165	0.516014	-0.207585	0.207585	0	0	0	0	0	0
hsa.let.7d.5p	hsa.miR.1307.5p	-0.245098	0.15548	0.119608	0.492261	-0.364706	0.364706	0	0	0	0	0	0
hsa.let.7e.5p	hsa.miR.1307.5p	-0.333053	0.0511363	-0.256022	0.137442	-0.0770308	0.0770308	0	0	0	0	0	0
hsa.let.7f.1.3p	hsa.miR.1307.5p	-0.128643	0.461431	0.0814254	0.641933	-0.210069	0.210069	0	0	0	0	0	0
hsa.let.7f.2.3p	hsa.miR.1307.5p	0.207854	0.230853	0.249632	0.148116	-0.0417779	0.0417779	0	0	0	0	0	0
hsa.let.7f.5p	hsa.miR.1307.5p	-0.473389	0.00447032	-0.284874	0.0973174	-0.188515	0.188515	0	0	0	0	0	0
hsa.let.7g.5p	hsa.miR.1307.5p	-0.354062	0.0375565	-0.00672269	0.969897	-0.347339	0.347339	0	0	0	0	0	0
hsa.let.7i.3p	hsa.miR.1307.5p	0.274334	0.110755	0.459664	0.00592115	-0.18533	0.18533	0	0	0	0	0	0
hsa.let.7i.5p	hsa.miR.1307.5p	0.0168067	0.923875	0.354902	0.0370818	-0.338095	0.338095	0	0	0	0	0	0
hsa.miR.100.5p	hsa.miR.1307.5p	0.356022	0.0364566	0.000560224	0.998078	0.355462	0.355462	0	0	0	0	0	0
hsa.miR.101.3p	hsa.miR.1307.5p	0.328571	0.0544926	0.527731	0.00131574	-0.19916	0.19916	0	0	0	0	0	0
hsa.miR.101.5p	hsa.miR.1307.5p	0.274334	0.110755	0.4777	0.00370676	-0.203366	0.203366	0	0	0	0	0	0
hsa.miR.103a.3p	hsa.miR.1307.5p	0.108683	0.53287	0.52381	0.00144631	-0.415126	0.415126	0	0	0	0	0	0
hsa.miR.103b	hsa.miR.1307.5p	0.314006	0.0666401	0.645098	4.34744e-05	-0.331092	0.331092	0	0	0	0	0	0
hsa.miR.106a.5p	hsa.miR.1307.5p	0.210659	0.224479	0.292466	0.0882099	-0.0818063	0.0818063	0	0	0	0	0	0
hsa.miR.106b.3p	hsa.miR.1307.5p	0.495798	0.00276026	0.635294	6.07409e-05	-0.139496	0.139496	0	0	0	0	0	0
hsa.miR.106b.5p	hsa.miR.1307.5p	0.108964	0.531808	0.328571	0.0544926	-0.219608	0.219608	0	0	0	0	0	0
hsa.miR.107	hsa.miR.1307.5p	0.212605	0.219273	0.217647	0.208339	-0.00504202	0.00504202	0	0	0	0	0	0
hsa.miR.10a.3p	hsa.miR.1307.5p	-0.197895	0.254472	0.261442	0.12925	-0.459337	0.459337	0	0	0	0	0	0
hsa.miR.10a.5p	hsa.miR.1307.5p	-0.0885154	0.611887	0.0829132	0.634692	-0.171429	0.171429	0	0	0	0	0	0
hsa.miR.10b.3p	hsa.miR.1307.5p	-0.10436	0.550765	0.018138	0.917632	-0.122498	0.122498	0	0	0	0	0	0
hsa.miR.10b.5p	hsa.miR.1307.5p	-0.0633053	0.717062	0.0857143	0.623246	-0.14902	0.14902	0	0	0	0	0	0
hsa.miR.1180.3p	hsa.miR.1307.5p	0.570348	0.000347337	0.375877	0.026063	0.194471	0.194471	0	0	0	0	0	0
hsa.miR.1185.1.3p	hsa.miR.1307.5p	0.0425416	0.808278	0.186636	0.283038	-0.144094	0.144094	0	0	0	0	0	0
hsa.miR.1197	hsa.miR.1307.5p	-0.0299392	0.864437	-0.0458693	0.793592	0.0159301	0.0159301	0	0	0	0	0	0
hsa.miR.122.3p	hsa.miR.1307.5p	-0.310426	0.0695334	-0.146264	0.401802	-0.164161	0.164161	0	0	0	0	0	0
hsa.miR.122.5p	hsa.miR.1307.5p	-0.657463	1.77808e-05	-0.413474	0.0135523	-0.243989	0.243989	0	0	0	0	0	0
hsa.miR.1246	hsa.miR.1307.5p	0.177884	0.306622	-0.187675	0.279144	0.365559	0.365559	0	0	0	0	0	0
hsa.miR.1255a	hsa.miR.1307.5p	0.0131717	0.940137	0.282412	0.100228	-0.26924	0.26924	0	0	0	0	0	0
hsa.miR.1255b.5p	hsa.miR.1307.5p	-0.326909	0.0552611	0.0746774	0.669854	-0.401586	0.401586	0	0	0	0	0	0
hsa.miR.125a.3p	hsa.miR.1307.5p	-0.152221	0.382692	-0.202426	0.243534	0.0502057	0.0502057	0	0	0	0	0	0
hsa.miR.125a.5p	hsa.miR.1307.5p	0.0364146	0.835222	0.161905	0.351373	-0.12549	0.12549	0	0	0	0	0	0
hsa.miR.125b.2.3p	hsa.miR.1307.5p	0.111633	0.523185	0.152092	0.3831	-0.0404591	0.0404591	0	0	0	0	0	0
hsa.miR.125b.5p	hsa.miR.1307.5p	0.152661	0.379838	0.035014	0.841501	0.117647	0.117647	0	0	0	0	0	0
hsa.miR.126.3p	hsa.miR.1307.5p	-0.207843	0.229958	-0.00112045	0.995516	-0.206723	0.206723	0	0	0	0	0	0
hsa.miR.126.5p	hsa.miR.1307.5p	-0.463866	0.00543901	-0.219048	0.205371	-0.244818	0.244818	0	0	0	0	0	0
hsa.miR.1260a	hsa.miR.1307.5p	0.215686	0.212545	0.30056	0.0796743	-0.0848739	0.0848739	0	0	0	0	0	0
hsa.miR.1260b	hsa.miR.1307.5p	0.170028	0.327467	0.1507	0.386048	0.0193277	0.0193277	0	0	0	0	0	0
hsa.miR.127.3p	hsa.miR.1307.5p	0.481513	0.00376632	0.24958	0.147881	0.231933	0.231933	0	0	0	0	0	0
hsa.miR.1273h.3p	hsa.miR.1307.5p	0.380392	0.0248587	0.496498	0.00241592	-0.116105	0.116105	0	0	0	0	0	0
hsa.miR.1277.5p	hsa.miR.1307.5p	-0.314405	0.0658482	-0.0216537	0.901737	-0.292752	0.292752	0	0	0	0	0	0
hsa.miR.128.1.5p	hsa.miR.1307.5p	0.0562045	0.748447	0.349835	0.03939	-0.29363	0.29363	0	0	0	0	0	0
hsa.miR.128.3p	hsa.miR.1307.5p	0.152381	0.380722	0.202241	0.242979	-0.0498599	0.0498599	0	0	0	0	0	0
hsa.miR.1285.3p	hsa.miR.1307.5p	0.370428	0.0284895	0.450967	0.00654992	-0.0805391	0.0805391	0	0	0	0	0	0
hsa.miR.1287.5p	hsa.miR.1307.5p	0.537594	0.000867166	0.329108	0.0535473	0.208486	0.208486	0	0	0	0	0	0
hsa.miR.1294	hsa.miR.1307.5p	-0.376594	0.0257566	-0.283273	0.099153	-0.0933217	0.0933217	0	0	0	0	0	0
hsa.miR.1296.5p	hsa.miR.1307.5p	0.163179	0.348953	0.221841	0.200266	-0.0586616	0.0586616	0	0	0	0	0	0
hsa.miR.1299	hsa.miR.1307.5p	0.230252	0.183294	0.335115	0.049081	-0.104863	0.104863	0	0	0	0	0	0
hsa.miR.1301.3p	hsa.miR.1307.5p	0.0545234	0.755739	0.211988	0.221503	-0.157464	0.157464	0	0	0	0	0	0
hsa.miR.1303	hsa.miR.1307.5p	-0.275862	0.108703	0.159811	0.359126	-0.435673	0.435673	0	0	0	0	0	0
hsa.miR.1304.3p	hsa.miR.1307.5p	-0.062413	0.721707	0.0707254	0.686413	-0.133138	0.133138	0	0	0	0	0	0
hsa.miR.1306.5p	hsa.miR.1307.5p	0.334758	0.0493382	-0.156919	0.368	0.491677	0.491677	0	0	0	0	0	0
hsa.let.7a.3p	hsa.miR.130a.3p	0.217621	0.209181	0.0866761	0.620534	0.130945	0.130945	0	0	0	0	0	0
hsa.let.7a.5p	hsa.miR.130a.3p	0.154902	0.372815	-0.139776	0.421725	0.294678	0.294678	0	0	0	0	0	0
hsa.let.7b.3p	hsa.miR.130a.3p	0.197696	0.254959	-0.135294	0.436884	0.33299	0.33299	0	0	0	0	0	0
hsa.let.7b.5p	hsa.miR.130a.3p	0.0364146	0.835222	-0.356022	0.0364566	0.392437	0.392437	0	0	0	0	0	0
hsa.let.7c.5p	hsa.miR.130a.3p	0.118487	0.496351	-0.29888	0.0814351	0.417367	0.417367	0	0	0	0	0	0
hsa.let.7d.3p	hsa.miR.130a.3p	0.219203	0.205807	0.243978	0.157423	-0.0247746	0.0247746	0	0	0	0	0	0
hsa.let.7d.5p	hsa.miR.130a.3p	0.545098	0.000854197	0.418207	0.013025	0.126891	0.126891	0	0	0	0	0	0
hsa.let.7e.5p	hsa.miR.130a.3p	0.156863	0.366734	-0.126891	0.466109	0.283754	0.283754	0	0	0	0	0	0
hsa.let.7f.1.3p	hsa.miR.130a.3p	0.124977	0.474404	-0.0692042	0.692826	0.194181	0.194181	0	0	0	0	0	0
hsa.let.7f.2.3p	hsa.miR.130a.3p	0.537448	0.000870527	0.466832	0.00469741	0.0706161	0.0706161	0	0	0	0	0	0
hsa.let.7f.5p	hsa.miR.130a.3p	0.135854	0.434973	-0.153501	0.377195	0.289356	0.289356	0	0	0	0	0	0
hsa.let.7g.5p	hsa.miR.130a.3p	0.378711	0.0255448	0.146499	0.399554	0.232213	0.232213	0	0	0	0	0	0
hsa.let.7i.3p	hsa.miR.130a.3p	0.267321	0.120551	0.0529412	0.761997	0.21438	0.21438	0	0	0	0	0	0
hsa.let.7i.5p	hsa.miR.130a.3p	0.502801	0.0023595	0.296639	0.0838301	0.206162	0.206162	0	0	0	0	0	0
hsa.miR.100.5p	hsa.miR.130a.3p	0.12493	0.473076	-0.143697	0.408708	0.268627	0.268627	0	0	0	0	0	0
hsa.miR.101.3p	hsa.miR.130a.3p	0.756022	8.32983e-07	0.711204	3.69208e-06	0.0448179	0.0448179	1	0	0	0	0	0
hsa.miR.101.5p	hsa.miR.130a.3p	0.662834	1.4347e-05	0.67714	7.92889e-06	-0.0143058	0.0143058	1	0	0	0	0	0
hsa.miR.103a.3p	hsa.miR.130a.3p	0.680392	1.20406e-05	0.631092	6.98866e-05	0.0492997	0.0492997	1	0	0	0	0	0
hsa.miR.103b	hsa.miR.130a.3p	0.737815	1.42523e-06	0.588235	0.000264222	0.14958	0.14958	1	0	0	0	0	0
hsa.miR.106a.5p	hsa.miR.130a.3p	0.636466	3.95706e-05	0.199945	0.249482	0.436521	0.436521	0	0	0	0	0	0
hsa.miR.106b.3p	hsa.miR.130a.3p	0.47451	0.00436688	0.215686	0.212545	0.258824	0.258824	0	0	0	0	0	0
hsa.miR.106b.5p	hsa.miR.130a.3p	0.751821	9.33454e-07	0.805042	2.86665e-07	-0.0532213	0.0532213	1	0	0	0	0	0
hsa.miR.107	hsa.miR.130a.3p	0.481793	0.00374387	0.282073	0.100763	0.19972	0.19972	0	0	0	0	0	0
hsa.miR.10a.3p	hsa.miR.130a.3p	0.262829	0.127158	0.0370571	0.832619	0.225772	0.225772	0	0	0	0	0	0
hsa.miR.10a.5p	hsa.miR.130a.3p	0.0823529	0.636992	-0.353221	0.0380361	0.435574	0.435574	0	0	0	0	0	0
hsa.miR.10b.3p	hsa.miR.130a.3p	0.201339	0.24613	0.00836047	0.961983	0.192978	0.192978	0	0	0	0	0	0
hsa.miR.10b.5p	hsa.miR.130a.3p	0.0201681	0.908582	-0.532773	0.00116322	0.552941	0.552941	0	0	0	0	0	1
hsa.miR.1180.3p	hsa.miR.130a.3p	0.165558	0.341877	0.251613	0.144819	-0.0860553	0.0860553	0	0	0	0	0	0
hsa.miR.1185.1.3p	hsa.miR.130a.3p	0.286146	0.0956268	0.251495	0.145014	0.0346514	0.0346514	0	0	0	0	0	0
hsa.miR.1197	hsa.miR.130a.3p	0.226416	0.190905	0.0925462	0.596969	0.133869	0.133869	0	0	0	0	0	0
hsa.miR.122.3p	hsa.miR.130a.3p	0.0791408	0.651334	-0.139315	0.424772	0.218456	0.218456	0	0	0	0	0	0
hsa.miR.122.5p	hsa.miR.130a.3p	-0.0748423	0.669166	-0.737447	4.33925e-07	0.662604	0.662604	0	0	0	0	0	1
hsa.miR.1246	hsa.miR.130a.3p	0.221724	0.200509	-0.229972	0.183235	0.451696	0.451696	0	0	0	0	0	0
hsa.miR.1255a	hsa.miR.130a.3p	0.455943	0.0059111	0.317161	0.0633876	0.138782	0.138782	0	0	0	0	0	0
hsa.miR.1255b.5p	hsa.miR.130a.3p	0.0884226	0.613483	-0.11818	0.498947	0.206603	0.206603	0	0	0	0	0	0
hsa.miR.125a.3p	hsa.miR.130a.3p	0.131704	0.450748	-0.354562	0.0366289	0.486266	0.486266	0	0	0	0	0	0
hsa.miR.125a.5p	hsa.miR.130a.3p	0.168908	0.330702	-0.0652661	0.708661	0.234174	0.234174	0	0	0	0	0	0
hsa.miR.125b.2.3p	hsa.miR.130a.3p	-0.0842141	0.630531	-0.211321	0.222992	0.127107	0.127107	0	0	0	0	0	0
hsa.miR.125b.5p	hsa.miR.130a.3p	0.159104	0.359857	-0.163585	0.346341	0.322689	0.322689	0	0	0	0	0	0
hsa.miR.126.3p	hsa.miR.130a.3p	0.346779	0.0418822	0.247339	0.151645	0.0994398	0.0994398	0	0	0	0	0	0
hsa.miR.126.5p	hsa.miR.130a.3p	0.279552	0.103943	0.172269	0.321056	0.107283	0.107283	0	0	0	0	0	0
hsa.miR.1260a	hsa.miR.130a.3p	-0.355182	0.0369247	0.0882353	0.613019	-0.443417	0.443417	0	0	0	0	0	0
hsa.miR.1260b	hsa.miR.130a.3p	-0.427731	0.0109514	-0.0394958	0.821445	-0.388235	0.388235	0	0	0	0	0	0
hsa.miR.127.3p	hsa.miR.130a.3p	-0.211485	0.221755	-0.216807	0.210135	0.00532213	0.00532213	0	0	0	0	0	0
hsa.miR.1273h.3p	hsa.miR.130a.3p	-0.105322	0.545685	0.387504	0.0214523	-0.492826	0.492826	0	0	0	0	0	0
hsa.miR.1277.5p	hsa.miR.130a.3p	0.161328	0.354522	0.183916	0.290238	-0.0225875	0.0225875	0	0	0	0	0	0
hsa.miR.128.1.5p	hsa.miR.130a.3p	0.0310522	0.859447	0.154728	0.374809	-0.123676	0.123676	0	0	0	0	0	0
hsa.miR.128.3p	hsa.miR.130a.3p	0.461905	0.0056596	0.479272	0.00395014	-0.0173669	0.0173669	0	0	0	0	0	0
hsa.miR.1285.3p	hsa.miR.130a.3p	0.0989489	0.57172	0.240647	0.163758	-0.141698	0.141698	0	0	0	0	0	0
hsa.miR.1287.5p	hsa.miR.130a.3p	0.393543	0.0193383	0.209612	0.226845	0.183931	0.183931	0	0	0	0	0	0
hsa.miR.1294	hsa.miR.130a.3p	-0.186545	0.283276	-0.458112	0.00564997	0.271566	0.271566	0	0	0	0	0	0
hsa.miR.1296.5p	hsa.miR.130a.3p	0.468889	0.00449411	0.0693635	0.692153	0.399525	0.399525	0	0	0	0	0	0
hsa.miR.1299	hsa.miR.130a.3p	0.108062	0.536643	0.121118	0.48826	-0.0130561	0.0130561	0	0	0	0	0	0
hsa.miR.1301.3p	hsa.miR.130a.3p	0.429706	0.00998882	0.339945	0.0457107	0.0897607	0.0897607	0	0	0	0	0	0
hsa.miR.1303	hsa.miR.130a.3p	0.321408	0.0597382	0.239869	0.165165	0.081539	0.081539	0	0	0	0	0	0
hsa.miR.1304.3p	hsa.miR.130a.3p	0.196115	0.258854	-0.101439	0.562033	0.297554	0.297554	0	0	0	0	0	0
hsa.miR.1306.5p	hsa.miR.130a.3p	0.109608	0.530793	0.0250283	0.886516	0.0845801	0.0845801	0	0	0	0	0	0
hsa.miR.1307.5p	hsa.miR.130a.3p	0.105042	0.54676	0.302241	0.0779435	-0.197199	0.197199	0	0	0	0	0	0
hsa.let.7a.3p	hsa.miR.130b.3p	-0.0706215	0.68685	-0.131557	0.451258	0.0609354	0.0609354	0	0	0	0	0	0
hsa.let.7a.5p	hsa.miR.130b.3p	-0.184034	0.28871	-0.479552	0.00392674	0.295518	0.295518	0	0	0	0	0	0
hsa.let.7b.3p	hsa.miR.130b.3p	-0.110518	0.527367	-0.391317	0.0207634	0.280798	0.280798	0	0	0	0	0	0
hsa.let.7b.5p	hsa.miR.130b.3p	-0.133053	0.444576	-0.522969	0.00147573	0.389916	0.389916	0	0	0	0	0	0
hsa.let.7c.5p	hsa.miR.130b.3p	-0.179272	0.301537	-0.530532	0.00122896	0.351261	0.351261	0	0	0	0	0	0
hsa.let.7d.3p	hsa.miR.130b.3p	0.0221304	0.899585	0.0787115	0.65202	-0.0565811	0.0565811	0	0	0	0	0	0
hsa.let.7d.5p	hsa.miR.130b.3p	0.222409	0.198369	0.0282913	0.871769	0.194118	0.194118	0	0	0	0	0	0
hsa.let.7e.5p	hsa.miR.130b.3p	-0.0571429	0.743677	-0.377031	0.0262466	0.319888	0.319888	0	0	0	0	0	0
hsa.let.7f.1.3p	hsa.miR.130b.3p	-0.113365	0.516717	-0.20025	0.248745	0.0868854	0.0868854	0	0	0	0	0	0
hsa.let.7f.2.3p	hsa.miR.130b.3p	0.351754	0.0382496	0.233065	0.177852	0.118689	0.118689	0	0	0	0	0	0
hsa.let.7f.5p	hsa.miR.130b.3p	-0.176471	0.309251	-0.494678	0.00282962	0.318207	0.318207	0	0	0	0	0	0
hsa.let.7g.5p	hsa.miR.130b.3p	0.0330532	0.850308	-0.207003	0.23188	0.240056	0.240056	0	0	0	0	0	0
hsa.let.7i.3p	hsa.miR.130b.3p	0.160168	0.358038	0.122129	0.483123	0.0380396	0.0380396	0	0	0	0	0	0
hsa.let.7i.5p	hsa.miR.130b.3p	0.252661	0.142818	0.0565826	0.746112	0.196078	0.196078	0	0	0	0	0	0
hsa.miR.100.5p	hsa.miR.130b.3p	0.10056	0.56409	0.0355742	0.838988	0.064986	0.064986	0	0	0	0	0	0
hsa.miR.101.3p	hsa.miR.130b.3p	0.632773	6.60883e-05	0.745098	1.13424e-06	-0.112325	0.112325	1	0	0	0	0	0
hsa.miR.101.5p	hsa.miR.130b.3p	0.500141	0.00221733	0.65498	1.96081e-05	-0.154839	0.154839	1	0	0	0	0	0
hsa.miR.103a.3p	hsa.miR.130b.3p	0.677591	1.33863e-05	0.542577	0.000910705	0.135014	0.135014	1	0	0	0	0	0
hsa.miR.103b	hsa.miR.130b.3p	0.677871	1.32456e-05	0.654902	3.08054e-05	0.0229692	0.0229692	1	0	0	0	0	0
hsa.miR.106a.5p	hsa.miR.130b.3p	0.631417	4.75461e-05	0.386392	0.0218614	0.245025	0.245025	0	0	0	0	0	0
hsa.miR.106b.3p	hsa.miR.130b.3p	0.452941	0.00676951	0.252661	0.142818	0.20028	0.20028	0	0	0	0	0	0
hsa.miR.106b.5p	hsa.miR.130b.3p	0.631653	6.85991e-05	0.637535	5.63206e-05	-0.00588235	0.00588235	1	0	0	0	0	0
hsa.miR.107	hsa.miR.130b.3p	0.308403	0.0718485	0.317087	0.063906	-0.00868347	0.00868347	0	0	0	0	0	0
hsa.miR.10a.3p	hsa.miR.130b.3p	0.0298903	0.864657	0.070321	0.688116	-0.0404307	0.0404307	0	0	0	0	0	0
hsa.miR.10a.5p	hsa.miR.130b.3p	-0.120448	0.489205	-0.412325	0.0144657	0.291877	0.291877	0	0	0	0	0	0
hsa.miR.10b.3p	hsa.miR.130b.3p	0.273132	0.112391	0.122715	0.482501	0.150417	0.150417	0	0	0	0	0	0
hsa.miR.10b.5p	hsa.miR.130b.3p	-0.134174	0.440721	-0.569188	0.000451961	0.435014	0.435014	0	0	0	0	0	0
hsa.miR.1180.3p	hsa.miR.130b.3p	0.294418	0.08601	0.521179	0.00132597	-0.22676	0.22676	0	0	0	0	0	0
hsa.miR.1185.1.3p	hsa.miR.130b.3p	0.0589992	0.736372	0.0446734	0.798862	0.0143258	0.0143258	0	0	0	0	0	0
hsa.miR.1197	hsa.miR.130b.3p	-0.0239854	0.891216	-0.189776	0.274869	0.165791	0.165791	0	0	0	0	0	0
hsa.miR.122.3p	hsa.miR.130b.3p	-0.00856012	0.961075	-0.302125	0.0777379	0.293565	0.293565	0	0	0	0	0	0
hsa.miR.122.5p	hsa.miR.130b.3p	-0.24499	0.156056	-0.637159	3.85757e-05	0.39217	0.39217	0	0	0	0	0	0
hsa.miR.1246	hsa.miR.130b.3p	0.38322	0.0230651	0.0543417	0.755875	0.328878	0.328878	0	0	0	0	0	0
hsa.miR.1255a	hsa.miR.130b.3p	0.0665822	0.703929	0.051535	0.768752	0.0150471	0.0150471	0	0	0	0	0	0
hsa.miR.1255b.5p	hsa.miR.130b.3p	-0.0273487	0.876073	-0.0800621	0.647536	0.0527135	0.0527135	0	0	0	0	0	0
hsa.miR.125a.3p	hsa.miR.130b.3p	0.194578	0.262681	-0.223301	0.197243	0.417879	0.417879	0	0	0	0	0	0
hsa.miR.125a.5p	hsa.miR.130b.3p	0.104762	0.547836	-0.0187675	0.914951	0.123529	0.123529	0	0	0	0	0	0
hsa.miR.125b.2.3p	hsa.miR.130b.3p	-0.0477565	0.785295	-0.0425619	0.808188	-0.00519459	0.00519459	0	0	0	0	0	0
hsa.miR.125b.5p	hsa.miR.130b.3p	0.159104	0.359857	0.0165266	0.925151	0.142577	0.142577	0	0	0	0	0	0
hsa.miR.126.3p	hsa.miR.130b.3p	0.153782	0.376317	0.0703081	0.687218	0.0834734	0.0834734	0	0	0	0	0	0
hsa.miR.126.5p	hsa.miR.130b.3p	-0.0364146	0.835222	-0.181793	0.294701	0.145378	0.145378	0	0	0	0	0	0
hsa.miR.1260a	hsa.miR.130b.3p	-0.00784314	0.964776	0.464146	0.00540812	-0.471989	0.471989	0	0	0	0	0	0
hsa.miR.1260b	hsa.miR.130b.3p	-0.118768	0.495327	0.269468	0.117437	-0.388235	0.388235	0	0	0	0	0	0
hsa.miR.127.3p	hsa.miR.130b.3p	-0.07507	0.667186	-0.334734	0.0499215	0.259664	0.259664	0	0	0	0	0	0
hsa.miR.1273h.3p	hsa.miR.130b.3p	0.257143	0.135684	0.421967	0.0115735	-0.164824	0.164824	0	0	0	0	0	0
hsa.miR.1277.5p	hsa.miR.130b.3p	-0.00597513	0.972825	-0.0818342	0.640257	0.075859	0.075859	0	0	0	0	0	0
hsa.miR.128.1.5p	hsa.miR.130b.3p	-0.0846173	0.628889	0.181216	0.297499	-0.265834	0.265834	0	0	0	0	0	0
hsa.miR.128.3p	hsa.miR.130b.3p	0.418207	0.013025	0.613445	0.000123493	-0.195238	0.195238	0	0	0	0	0	0
hsa.miR.1285.3p	hsa.miR.130b.3p	-0.0187807	0.914724	0.310145	0.0697994	-0.328926	0.328926	0	0	0	0	0	0
hsa.miR.1287.5p	hsa.miR.130b.3p	0.303406	0.0764251	0.227127	0.189477	0.0762788	0.0762788	0	0	0	0	0	0
hsa.miR.1294	hsa.miR.130b.3p	-0.0655922	0.708137	-0.364528	0.0313225	0.298936	0.298936	0	0	0	0	0	0
hsa.miR.1296.5p	hsa.miR.130b.3p	0.549935	0.000621096	0.0959478	0.583495	0.453987	0.453987	0	0	0	0	0	0
hsa.miR.1299	hsa.miR.130b.3p	-0.138648	0.427014	0.185249	0.286694	-0.323897	0.323897	0	0	0	0	0	0
hsa.miR.1301.3p	hsa.miR.130b.3p	0.367997	0.0296298	0.256907	0.136271	0.11109	0.11109	0	0	0	0	0	0
hsa.miR.1303	hsa.miR.130b.3p	0.0285876	0.870505	0.203813	0.240252	-0.175225	0.175225	0	0	0	0	0	0
hsa.miR.1304.3p	hsa.miR.130b.3p	0.118909	0.496286	-0.159766	0.359263	0.278675	0.278675	0	0	0	0	0	0
hsa.miR.1306.5p	hsa.miR.130b.3p	0.380805	0.024018	0.0973011	0.578172	0.283504	0.283504	0	0	0	0	0	0
hsa.miR.1307.5p	hsa.miR.130b.3p	0.262745	0.127144	0.452381	0.00684472	-0.189636	0.189636	0	0	0	0	0	0
hsa.miR.130a.3p	hsa.miR.130b.3p	0.694678	6.96686e-06	0.738375	1.39955e-06	-0.0436975	0.0436975	1	0	0	0	0	0
hsa.let.7a.3p	hsa.miR.130b.5p	0.337687	0.0472626	0.349674	0.0394865	-0.0119872	0.0119872	0	0	0	0	0	0
hsa.let.7a.5p	hsa.miR.130b.5p	0.271728	0.114323	0.472722	0.00413542	-0.200994	0.200994	0	0	0	0	0	0
hsa.let.7b.3p	hsa.miR.130b.5p	0.273643	0.111692	0.0581273	0.740133	0.215516	0.215516	0	0	0	0	0	0
hsa.let.7b.5p	hsa.miR.130b.5p	0.323412	0.0580752	0.462217	0.0051826	-0.138805	0.138805	0	0	0	0	0	0
hsa.let.7c.5p	hsa.miR.130b.5p	0.327894	0.0544878	0.36165	0.0327859	-0.0337559	0.0337559	0	0	0	0	0	0
hsa.let.7d.3p	hsa.miR.130b.5p	0.488654	0.00289685	0.512781	0.00163445	-0.0241271	0.0241271	0	0	0	0	0	0
hsa.let.7d.5p	hsa.miR.130b.5p	0.269487	0.11746	0.321171	0.0599377	-0.0516843	0.0516843	0	0	0	0	0	0
hsa.let.7e.5p	hsa.miR.130b.5p	0.230688	0.182443	0.433084	0.0093573	-0.202395	0.202395	0	0	0	0	0	0
hsa.let.7f.1.3p	hsa.miR.130b.5p	0.324534	0.0571601	0.225298	0.193164	0.0992364	0.0992364	0	0	0	0	0	0
hsa.let.7f.2.3p	hsa.miR.130b.5p	0.189354	0.275958	0.110292	0.528217	0.0790619	0.0790619	0	0	0	0	0	0
hsa.let.7f.5p	hsa.miR.130b.5p	0.310246	0.0697036	0.44723	0.00706764	-0.136984	0.136984	0	0	0	0	0	0
hsa.let.7g.5p	hsa.miR.130b.5p	0.326073	0.0559233	0.458576	0.00559539	-0.132502	0.132502	0	0	0	0	0	0
hsa.let.7i.3p	hsa.miR.130b.5p	0.185287	0.286595	0.373275	0.0271992	-0.187989	0.187989	0	0	0	0	0	0
hsa.let.7i.5p	hsa.miR.130b.5p	0.422298	0.0115015	0.378318	0.0250328	0.0439807	0.0439807	0	0	0	0	0	0
hsa.miR.100.5p	hsa.miR.130b.5p	-0.0693326	0.692284	0.142307	0.414794	-0.211639	0.211639	0	0	0	0	0	0
hsa.miR.101.3p	hsa.miR.130b.5p	0.120597	0.490148	-0.0754955	0.666445	0.196092	0.196092	0	0	0	0	0	0
hsa.miR.101.5p	hsa.miR.130b.5p	0.207027	0.232756	-0.0237043	0.892483	0.230732	0.230732	0	0	0	0	0	0
hsa.miR.103a.3p	hsa.miR.130b.5p	0.306744	0.0730842	0.176623	0.310118	0.130121	0.130121	0	0	0	0	0	0
hsa.miR.103b	hsa.miR.130b.5p	0.2982	0.0818698	0.0656909	0.707717	0.232509	0.232509	0	0	0	0	0	0
hsa.miR.106a.5p	hsa.miR.130b.5p	0.245599	0.154995	0.267175	0.120762	-0.0215754	0.0215754	0	0	0	0	0	0
hsa.miR.106b.3p	hsa.miR.130b.5p	0.202255	0.243941	0.0826388	0.636962	0.119616	0.119616	0	0	0	0	0	0
hsa.miR.106b.5p	hsa.miR.130b.5p	0.0114854	0.94779	0.0145668	0.933809	-0.00308145	0.00308145	0	0	0	0	0	0
hsa.miR.107	hsa.miR.130b.5p	0.519784	0.00137334	0.444009	0.00754174	0.0757756	0.0757756	0	0	0	0	0	0
hsa.miR.10a.3p	hsa.miR.130b.5p	0.340155	0.0455686	0.104468	0.550353	0.235688	0.235688	0	0	0	0	0	0
hsa.miR.10a.5p	hsa.miR.130b.5p	0.00630296	0.971334	0.208558	0.229243	-0.202255	0.202255	0	0	0	0	0	0
hsa.miR.10b.3p	hsa.miR.130b.5p	-0.00231606	0.989465	-0.0179267	0.918588	0.0156106	0.0156106	0	0	0	0	0	0
hsa.miR.10b.5p	hsa.miR.130b.5p	-0.100147	0.567049	-0.0198893	0.90971	-0.0802577	0.0802577	0	0	0	0	0	0
hsa.miR.1180.3p	hsa.miR.130b.5p	0.364967	0.031104	0.023003	0.895647	0.341964	0.341964	0	0	0	0	0	0
hsa.miR.1185.1.3p	hsa.miR.130b.5p	0.298743	0.081288	0.129066	0.459949	0.169678	0.169678	0	0	0	0	0	0
hsa.miR.1197	hsa.miR.130b.5p	0.397233	0.0181342	-0.00823768	0.962541	0.405471	0.405471	0	0	0	0	0	0
hsa.miR.122.3p	hsa.miR.130b.5p	0.0373118	0.831485	0.279311	0.104175	-0.241999	0.241999	0	0	0	0	0	0
hsa.miR.122.5p	hsa.miR.130b.5p	-0.127689	0.464788	0.132792	0.446984	-0.260481	0.260481	0	0	0	0	0	0
hsa.miR.1246	hsa.miR.130b.5p	-0.00455246	0.979293	-0.125919	0.471051	0.121367	0.121367	0	0	0	0	0	0
hsa.miR.1255a	hsa.miR.130b.5p	0.321354	0.0597839	0.397584	0.0180231	-0.07623	0.07623	0	0	0	0	0	0
hsa.miR.1255b.5p	hsa.miR.130b.5p	0.378657	0.0248924	0.328916	0.0536955	0.0497412	0.0497412	0	0	0	0	0	0
hsa.miR.125a.3p	hsa.miR.130b.5p	0.183339	0.291779	-0.190737	0.272402	0.374076	0.374076	0	0	0	0	0	0
hsa.miR.125a.5p	hsa.miR.130b.5p	0.353526	0.0372201	0.522866	0.00127058	-0.16934	0.16934	0	0	0	0	0	0
hsa.miR.125b.2.3p	hsa.miR.130b.5p	-0.0219213	0.900529	0.192881	0.266945	-0.214803	0.214803	0	0	0	0	0	0
hsa.miR.125b.5p	hsa.miR.130b.5p	0.103929	0.552422	0.332376	0.051079	-0.228447	0.228447	0	0	0	0	0	0
hsa.miR.126.3p	hsa.miR.130b.5p	0.479305	0.00357703	0.472302	0.00417349	0.00700329	0.00700329	0	0	0	0	0	0
hsa.miR.126.5p	hsa.miR.130b.5p	0.158975	0.361679	0.480146	0.00351069	-0.321171	0.321171	0	0	0	0	0	0
hsa.miR.1260a	hsa.miR.130b.5p	-0.10659	0.542237	-0.201975	0.244609	0.0953848	0.0953848	0	0	0	0	0	0
hsa.miR.1260b	hsa.miR.130b.5p	0.0486028	0.781581	-0.129561	0.458214	0.178164	0.178164	0	0	0	0	0	0
hsa.miR.127.3p	hsa.miR.130b.5p	0.00812382	0.963058	0.0537853	0.758947	-0.0456615	0.0456615	0	0	0	0	0	0
hsa.miR.1273h.3p	hsa.miR.130b.5p	0.245395	0.15535	0.26732	0.120552	-0.0219252	0.0219252	0	0	0	0	0	0
hsa.miR.1277.5p	hsa.miR.130b.5p	0.352842	0.0376149	0.349296	0.0397149	0.00354572	0.00354572	0	0	0	0	0	0
hsa.miR.128.1.5p	hsa.miR.130b.5p	0.310544	0.0694214	0.119527	0.494033	0.191017	0.191017	0	0	0	0	0	0
hsa.miR.128.3p	hsa.miR.130b.5p	0.612368	9.24083e-05	0.151831	0.383924	0.460536	0.460536	0	0	0	0	0	0
hsa.miR.1285.3p	hsa.miR.130b.5p	0.319153	0.0616546	0.00737155	0.966477	0.311782	0.311782	0	0	0	0	0	0
hsa.miR.1287.5p	hsa.miR.130b.5p	0.365558	0.0308117	-0.129251	0.459299	0.494809	0.494809	0	0	0	0	0	0
hsa.miR.1294	hsa.miR.130b.5p	-0.176116	0.311531	0.0110683	0.949683	-0.187184	0.187184	0	0	0	0	0	0
hsa.miR.1296.5p	hsa.miR.130b.5p	0.33694	0.047785	0.177241	0.308401	0.1597	0.1597	0	0	0	0	0	0
hsa.miR.1299	hsa.miR.130b.5p	0.27949	0.103945	0.260456	0.130754	0.019034	0.019034	0	0	0	0	0	0
hsa.miR.1301.3p	hsa.miR.130b.5p	0.346748	0.041282	0.43024	0.0098866	-0.0834924	0.0834924	0	0	0	0	0	0
hsa.miR.1303	hsa.miR.130b.5p	0.220156	0.203793	0.292753	0.0878837	-0.0725969	0.0725969	0	0	0	0	0	0
hsa.miR.1304.3p	hsa.miR.130b.5p	0.505116	0.00196922	0.474823	0.00394954	0.0302929	0.0302929	0	0	0	0	0	0
hsa.miR.1306.5p	hsa.miR.130b.5p	0.374051	0.0268563	0.273925	0.11131	0.100126	0.100126	0	0	0	0	0	0
hsa.miR.1307.5p	hsa.miR.130b.5p	0.218643	0.206997	-0.0238112	0.892002	0.242454	0.242454	0	0	0	0	0	0
hsa.miR.130a.3p	hsa.miR.130b.5p	0.202955	0.242278	-0.0135864	0.938256	0.216542	0.216542	0	0	0	0	0	0
hsa.miR.130b.3p	hsa.miR.130b.5p	0.115414	0.509116	0.0221304	0.899585	0.0932838	0.0932838	0	0	0	0	0	0
hsa.let.7a.3p	hsa.miR.132.3p	0.173919	0.317701	0.331019	0.0520925	-0.1571	0.1571	0	0	0	0	0	0
hsa.let.7a.5p	hsa.miR.132.3p	0.267321	0.120551	0.0270327	0.877493	0.240289	0.240289	0	0	0	0	0	0
hsa.let.7b.3p	hsa.miR.132.3p	0.298227	0.0818412	-0.0600882	0.731684	0.358315	0.358315	0	0	0	0	0	0
hsa.let.7b.5p	hsa.miR.132.3p	0.146143	0.402196	-0.0259122	0.882536	0.172055	0.172055	0	0	0	0	0	0
hsa.let.7c.5p	hsa.miR.132.3p	0.224965	0.193839	-0.131942	0.449923	0.356907	0.356907	0	0	0	0	0	0
hsa.let.7d.3p	hsa.miR.132.3p	0.354864	0.0364582	0.129701	0.457724	0.225163	0.225163	0	0	0	0	0	0
hsa.let.7d.5p	hsa.miR.132.3p	0.440674	0.00806092	0.161076	0.355286	0.279598	0.279598	0	0	0	0	0	0
hsa.let.7e.5p	hsa.miR.132.3p	0.255821	0.137995	0.107991	0.536912	0.14783	0.14783	0	0	0	0	0	0
hsa.let.7f.1.3p	hsa.miR.132.3p	0.328333	0.0541465	-0.0301869	0.863326	0.35852	0.35852	0	0	0	0	0	0
hsa.let.7f.2.3p	hsa.miR.132.3p	0.527528	0.00112796	0.00645888	0.970625	0.521069	0.521069	0	1	0	0	0	0
hsa.let.7f.5p	hsa.miR.132.3p	0.243479	0.158705	0.0103649	0.952877	0.233114	0.233114	0	0	0	0	0	0
hsa.let.7g.5p	hsa.miR.132.3p	0.394951	0.0188711	0.125919	0.471051	0.269032	0.269032	0	0	0	0	0	0
hsa.let.7i.3p	hsa.miR.132.3p	0.287079	0.0945036	-0.142307	0.414794	0.429386	0.429386	0	0	0	0	0	0
hsa.let.7i.5p	hsa.miR.132.3p	0.517252	0.00146319	0.0401989	0.818655	0.477053	0.477053	0	0	0	0	0	0
hsa.miR.100.5p	hsa.miR.132.3p	0.0855541	0.625082	-0.0848799	0.627821	0.170434	0.170434	0	0	0	0	0	0
hsa.miR.101.3p	hsa.miR.132.3p	0.603367	0.000124652	0.245255	0.155593	0.358111	0.358111	0	0	0	0	0	0
hsa.miR.101.5p	hsa.miR.132.3p	0.582865	0.000238588	0.260047	0.131382	0.322819	0.322819	0	0	0	0	0	0
hsa.miR.103a.3p	hsa.miR.132.3p	0.380926	0.0239693	0.130121	0.456256	0.250805	0.250805	0	0	0	0	0	0
hsa.miR.103b	hsa.miR.132.3p	0.53885	0.000838678	0.280272	0.10294	0.258579	0.258579	0	0	0	0	0	0
hsa.miR.106a.5p	hsa.miR.132.3p	0.367978	0.0296393	0.360827	0.0332146	0.00715081	0.00715081	0	0	0	0	0	0
hsa.miR.106b.3p	hsa.miR.132.3p	0.400281	0.0171875	0.0249317	0.886951	0.375349	0.375349	0	0	0	0	0	0
hsa.miR.106b.5p	hsa.miR.132.3p	0.440954	0.00801611	0.217802	0.208792	0.223152	0.223152	0	0	0	0	0	0
hsa.miR.107	hsa.miR.132.3p	0.491165	0.00273457	0.272148	0.113742	0.219017	0.219017	0	0	0	0	0	0
hsa.miR.10a.3p	hsa.miR.132.3p	0.374964	0.026457	0.051942	0.766976	0.323022	0.323022	0	0	0	0	0	0
hsa.miR.10a.5p	hsa.miR.132.3p	0.186816	0.282564	-0.254219	0.140563	0.441036	0.441036	0	0	0	0	0	0
hsa.miR.10b.3p	hsa.miR.132.3p	0.140164	0.421928	0.039467	0.821903	0.100697	0.100697	0	0	0	0	0	0
hsa.miR.10b.5p	hsa.miR.132.3p	0.1108	0.52631	-0.32019	0.0607673	0.43099	0.43099	0	0	0	0	0	0
hsa.miR.1180.3p	hsa.miR.132.3p	0.193562	0.265229	0.00532997	0.975758	0.188232	0.188232	0	0	0	0	0	0
hsa.miR.1185.1.3p	hsa.miR.132.3p	0.267424	0.120403	0	1	0.267424	0.267424	0	0	0	0	0	0
hsa.miR.1197	hsa.miR.132.3p	0.303901	0.075922	-0.0305279	0.861797	0.334429	0.334429	0	0	0	0	0	0
hsa.miR.122.3p	hsa.miR.132.3p	0.094617	0.58875	0.117483	0.501501	-0.0228658	0.0228658	0	0	0	0	0	0
hsa.miR.122.5p	hsa.miR.132.3p	-0.0467369	0.789775	-0.265163	0.123692	0.218426	0.218426	0	0	0	0	0	0
hsa.miR.1246	hsa.miR.132.3p	0.191879	0.269487	0.291477	0.0893402	-0.099598	0.099598	0	0	0	0	0	0
hsa.miR.1255a	hsa.miR.132.3p	0.387733	0.0213685	0.220144	0.203819	0.16759	0.16759	0	0	0	0	0	0
hsa.miR.1255b.5p	hsa.miR.132.3p	0.0845735	0.629068	0.101396	0.562201	-0.0168221	0.0168221	0	0	0	0	0	0
hsa.miR.125a.3p	hsa.miR.132.3p	0.208769	0.228762	-0.0680073	0.697887	0.276776	0.276776	0	0	0	0	0	0
hsa.miR.125a.5p	hsa.miR.132.3p	0.150912	0.386845	0.06387	0.715477	0.0870418	0.0870418	0	0	0	0	0	0
hsa.miR.125b.2.3p	hsa.miR.132.3p	-0.0633624	0.717646	-0.0511969	0.770228	-0.0121655	0.0121655	0	0	0	0	0	0
hsa.miR.125b.5p	hsa.miR.132.3p	0.121459	0.487028	-0.00910428	0.958603	0.130563	0.130563	0	0	0	0	0	0
hsa.miR.126.3p	hsa.miR.132.3p	0.36101	0.0331187	0.237272	0.16993	0.123739	0.123739	0	0	0	0	0	0
hsa.miR.126.5p	hsa.miR.132.3p	0.302385	0.0774702	0.194972	0.261697	0.107413	0.107413	0	0	0	0	0	0
hsa.miR.1260a	hsa.miR.132.3p	-0.3885	0.0210909	-0.0105049	0.952241	-0.377995	0.377995	0	0	0	0	0	0
hsa.miR.1260b	hsa.miR.132.3p	-0.419636	0.0120907	0.0568667	0.74558	-0.476502	0.476502	0	0	0	0	0	0
hsa.miR.127.3p	hsa.miR.132.3p	-0.10575	0.545441	-0.326774	0.0553677	0.221023	0.221023	0	0	0	0	0	0
hsa.miR.1273h.3p	hsa.miR.132.3p	-0.165498	0.342054	0.0574431	0.743088	-0.222941	0.222941	0	0	0	0	0	0
hsa.miR.1277.5p	hsa.miR.132.3p	0.215691	0.213347	0.182241	0.294728	0.03345	0.03345	0	0	0	0	0	0
hsa.miR.128.1.5p	hsa.miR.132.3p	0.186108	0.284425	0.0634786	0.717149	0.12263	0.12263	0	0	0	0	0	0
hsa.miR.128.3p	hsa.miR.132.3p	0.512483	0.00164647	0.332516	0.0509753	0.179967	0.179967	0	0	0	0	0	0
hsa.miR.1285.3p	hsa.miR.132.3p	0.256561	0.136818	0.143219	0.41178	0.113343	0.113343	0	0	0	0	0	0
hsa.miR.1287.5p	hsa.miR.132.3p	0.220035	0.204048	0.31896	0.0618209	-0.0989251	0.0989251	0	0	0	0	0	0
hsa.miR.1294	hsa.miR.132.3p	-0.330105	0.0527842	-0.0637478	0.715999	-0.266358	0.266358	0	0	0	0	0	0
hsa.miR.1296.5p	hsa.miR.132.3p	0.427101	0.0105003	0.0363649	0.835703	0.390736	0.390736	0	0	0	0	0	0
hsa.miR.1299	hsa.miR.132.3p	0.241925	0.161462	0.129803	0.457369	0.112123	0.112123	0	0	0	0	0	0
hsa.miR.1301.3p	hsa.miR.132.3p	0.264958	0.123994	0.1522	0.382759	0.112758	0.112758	0	0	0	0	0	0
hsa.miR.1303	hsa.miR.132.3p	0.168531	0.333153	0.343786	0.0431656	-0.175255	0.175255	0	0	0	0	0	0
hsa.miR.1304.3p	hsa.miR.132.3p	0.250426	0.146788	0.0635446	0.716867	0.186881	0.186881	0	0	0	0	0	0
hsa.miR.1306.5p	hsa.miR.132.3p	-0.105802	0.545244	0.203475	0.241049	-0.309277	0.309277	0	0	0	0	0	0
hsa.miR.1307.5p	hsa.miR.132.3p	0.114727	0.51166	-0.0907627	0.604088	0.205489	0.205489	0	0	0	0	0	0
hsa.miR.130a.3p	hsa.miR.132.3p	0.654138	2.02648e-05	0.272148	0.113742	0.38199	0.38199	0	0	0	0	0	0
hsa.miR.130b.3p	hsa.miR.132.3p	0.274054	0.111135	0.261783	0.128733	0.0122705	0.0122705	0	0	0	0	0	0
hsa.miR.130b.5p	hsa.miR.132.3p	0.348973	0.0399109	0.245763	0.154713	0.10321	0.10321	0	0	0	0	0	0
hsa.let.7a.3p	hsa.miR.1323	0.360595	0.033336	0.393816	0.0192471	-0.0332204	0.0332204	0	0	0	0	0	0
hsa.let.7a.5p	hsa.miR.1323	0.315449	0.0649078	0.172339	0.322185	0.14311	0.14311	0	0	0	0	0	0
hsa.let.7b.3p	hsa.miR.1323	0.512775	0.00163468	0.200451	0.248261	0.312324	0.312324	0	0	0	0	0	0
hsa.let.7b.5p	hsa.miR.1323	0.281726	0.101091	0.22673	0.190273	0.0549962	0.0549962	0	0	0	0	0	0
hsa.let.7c.5p	hsa.miR.1323	0.263811	0.125691	0.297316	0.0828238	-0.0335049	0.0335049	0	0	0	0	0	0
hsa.let.7d.3p	hsa.miR.1323	0.223781	0.196258	0.112448	0.520135	0.111332	0.111332	0	0	0	0	0	0
hsa.let.7d.5p	hsa.miR.1323	0.25257	0.143245	0.209007	0.228219	0.0435628	0.0435628	0	0	0	0	0	0
hsa.let.7e.5p	hsa.miR.1323	0.200229	0.248796	0.358735	0.0343247	-0.158505	0.158505	0	0	0	0	0	0
hsa.let.7f.1.3p	hsa.miR.1323	0.448345	0.00690963	0.187608	0.280493	0.260737	0.260737	0	0	0	0	0	0
hsa.let.7f.2.3p	hsa.miR.1323	0.135432	0.437917	0.372636	0.0274848	-0.237203	0.237203	0	0	0	0	0	0
hsa.let.7f.5p	hsa.miR.1323	0.341093	0.0449382	0.138727	0.426748	0.202365	0.202365	0	0	0	0	0	0
hsa.let.7g.5p	hsa.miR.1323	0.362521	0.0323374	0.23498	0.174213	0.12754	0.12754	0	0	0	0	0	0
hsa.let.7i.3p	hsa.miR.1323	0.513588	0.00160229	-0.233147	0.177696	0.746735	0.746735	0	1	0	0	0	0
hsa.let.7i.5p	hsa.miR.1323	0.423643	0.0112134	0.0858641	0.623824	0.337779	0.337779	0	0	0	0	0	0
hsa.miR.100.5p	hsa.miR.1323	0.157373	0.366598	-0.0687524	0.694735	0.226126	0.226126	0	0	0	0	0	0
hsa.miR.101.3p	hsa.miR.1323	0.113112	0.517659	-0.0271954	0.876762	0.140307	0.140307	0	0	0	0	0	0
hsa.miR.101.5p	hsa.miR.1323	0.154428	0.375747	0.153916	0.377353	0.000512694	0.000512694	0	0	0	0	0	0
hsa.miR.103a.3p	hsa.miR.1323	-0.00878199	0.960067	0.293955	0.0865286	-0.302737	0.302737	0	0	0	0	0	0
hsa.miR.103b	hsa.miR.1323	0.0713098	0.683955	-0.0369735	0.832992	0.108283	0.108283	0	0	0	0	0	0
hsa.miR.106a.5p	hsa.miR.1323	0.233577	0.176874	0.0576731	0.742094	0.175904	0.175904	0	0	0	0	0	0
hsa.miR.106b.3p	hsa.miR.1323	0.282429	0.100207	-0.0388069	0.824835	0.321236	0.321236	0	0	0	0	0	0
hsa.miR.106b.5p	hsa.miR.1323	0.190042	0.274185	0.0974756	0.577487	0.0925667	0.0925667	0	0	0	0	0	0
hsa.miR.107	hsa.miR.1323	0.409241	0.0146406	0.134144	0.44233	0.275097	0.275097	0	0	0	0	0	0
hsa.miR.10a.3p	hsa.miR.1323	0.113931	0.514613	0.310983	0.0690082	-0.197052	0.197052	0	0	0	0	0	0
hsa.miR.10a.5p	hsa.miR.1323	0.273647	0.111688	0.146061	0.402465	0.127586	0.127586	0	0	0	0	0	0
hsa.miR.10b.3p	hsa.miR.1323	-0.0660728	0.706093	0.0879558	0.615364	-0.154029	0.154029	0	0	0	0	0	0
hsa.miR.10b.5p	hsa.miR.1323	0.179855	0.301204	-0.00580576	0.973595	0.185661	0.185661	0	0	0	0	0	0
hsa.miR.1180.3p	hsa.miR.1323	0.0653426	0.709199	-0.063647	0.71643	0.12899	0.12899	0	0	0	0	0	0
hsa.miR.1185.1.3p	hsa.miR.1323	0.332951	0.0506546	0.467837	0.00459714	-0.134886	0.134886	0	0	0	0	0	0
hsa.miR.1197	hsa.miR.1323	0.0132264	0.939889	0.226226	0.191286	-0.213	0.213	0	0	0	0	0	0
hsa.miR.122.3p	hsa.miR.1323	-0.0315973	0.857005	0.225616	0.192519	-0.257213	0.257213	0	0	0	0	0	0
hsa.miR.122.5p	hsa.miR.1323	-0.145883	0.403042	0.0635622	0.716792	-0.209445	0.209445	0	0	0	0	0	0
hsa.miR.1246	hsa.miR.1323	-0.230456	0.182897	0.100837	0.564368	-0.331292	0.331292	0	0	0	0	0	0
hsa.miR.1255a	hsa.miR.1323	0.327641	0.0546854	0.139742	0.423339	0.187899	0.187899	0	0	0	0	0	0
hsa.miR.1255b.5p	hsa.miR.1323	0.0540224	0.757916	-0.183022	0.292629	0.237045	0.237045	0	0	0	0	0	0
hsa.miR.125a.3p	hsa.miR.1323	0.0809229	0.643996	0.382296	0.0234257	-0.301373	0.301373	0	0	0	0	0	0
hsa.miR.125a.5p	hsa.miR.1323	0.133486	0.44459	0.280204	0.103027	-0.146718	0.146718	0	0	0	0	0	0
hsa.miR.125b.2.3p	hsa.miR.1323	0.000944636	0.995703	0.0116886	0.946867	-0.0107439	0.0107439	0	0	0	0	0	0
hsa.miR.125b.5p	hsa.miR.1323	-0.0421536	0.809994	0.0681413	0.69732	-0.110295	0.110295	0	0	0	0	0	0
hsa.miR.126.3p	hsa.miR.1323	0.295075	0.0852799	0.55063	0.000609294	-0.255555	0.255555	0	0	0	0	0	0
hsa.miR.126.5p	hsa.miR.1323	0.224819	0.194136	0.366679	0.0302638	-0.14186	0.14186	0	0	0	0	0	0
hsa.miR.1260a	hsa.miR.1323	-0.386408	0.0218557	0.00397236	0.981932	-0.39038	0.39038	0	0	0	0	0	0
hsa.miR.1260b	hsa.miR.1323	-0.255029	0.13926	0.0464461	0.791054	-0.301475	0.301475	0	0	0	0	0	0
hsa.miR.127.3p	hsa.miR.1323	-0.140161	0.421939	0.182729	0.293417	-0.322889	0.322889	0	0	0	0	0	0
hsa.miR.1273h.3p	hsa.miR.1323	-0.310882	0.0691024	-0.142434	0.414374	-0.168449	0.168449	0	0	0	0	0	0
hsa.miR.1277.5p	hsa.miR.1323	0.27939	0.104073	0.385919	0.0220377	-0.106529	0.106529	0	0	0	0	0	0
hsa.miR.128.1.5p	hsa.miR.1323	0.342492	0.0440103	0.0669516	0.702361	0.27554	0.27554	0	0	0	0	0	0
hsa.miR.128.3p	hsa.miR.1323	0.200229	0.248796	0.00794472	0.963872	0.192285	0.192285	0	0	0	0	0	0
hsa.miR.1285.3p	hsa.miR.1323	0.300555	0.0793711	-0.197116	0.256384	0.49767	0.49767	0	0	0	0	0	0
hsa.miR.1287.5p	hsa.miR.1323	0.0961353	0.582756	0.316179	0.0642562	-0.220044	0.220044	0	0	0	0	0	0
hsa.miR.1294	hsa.miR.1323	-0.0123034	0.944077	0.0510438	0.770897	-0.0633473	0.0633473	0	0	0	0	0	0
hsa.miR.1296.5p	hsa.miR.1323	-0.254483	0.140137	0.37	0.0286875	-0.624483	0.624483	0	0	0	0	0	0
hsa.miR.1299	hsa.miR.1323	0.401878	0.0167083	0.108371	0.535469	0.293506	0.293506	0	0	0	0	0	0
hsa.miR.1301.3p	hsa.miR.1323	0.0798604	0.648367	0.112689	0.519238	-0.0328282	0.0328282	0	0	0	0	0	0
hsa.miR.1303	hsa.miR.1323	0.299972	0.0799841	0.0736667	0.674075	0.226305	0.226305	0	0	0	0	0	0
hsa.miR.1304.3p	hsa.miR.1323	0.355131	0.0363075	0.155688	0.371818	0.199443	0.199443	0	0	0	0	0	0
hsa.miR.1306.5p	hsa.miR.1323	-0.0807734	0.644611	-0.184063	0.289846	0.10329	0.10329	0	0	0	0	0	0
hsa.miR.1307.5p	hsa.miR.1323	0.127515	0.465404	-0.0672246	0.701203	0.194739	0.194739	0	0	0	0	0	0
hsa.miR.130a.3p	hsa.miR.1323	0.0944942	0.589236	-0.00855585	0.961095	0.10305	0.10305	0	0	0	0	0	0
hsa.miR.130b.3p	hsa.miR.1323	-0.159481	0.360133	-0.076086	0.663988	-0.083395	0.083395	0	0	0	0	0	0
hsa.miR.130b.5p	hsa.miR.1323	0.351656	0.0383072	0.0206272	0.906375	0.331028	0.331028	0	0	0	0	0	0
hsa.miR.132.3p	hsa.miR.1323	0.238854	0.167016	0.361816	0.0327001	-0.122962	0.122962	0	0	0	0	0	0
hsa.let.7a.3p	hsa.miR.133a.3p	0.239102	0.166562	0.0185133	0.915933	0.220589	0.220589	0	0	0	0	0	0
hsa.let.7a.5p	hsa.miR.133a.3p	0.0322129	0.854088	-0.167507	0.334774	0.19972	0.19972	0	0	0	0	0	0
hsa.let.7b.3p	hsa.miR.133a.3p	0.0106862	0.951418	0.112045	0.520203	-0.101359	0.101359	0	0	0	0	0	0
hsa.let.7b.5p	hsa.miR.133a.3p	0.0148459	0.932809	-0.195798	0.258562	0.210644	0.210644	0	0	0	0	0	0
hsa.let.7c.5p	hsa.miR.133a.3p	-0.0378151	0.828953	-0.128852	0.459198	0.0910364	0.0910364	0	0	0	0	0	0
hsa.let.7d.3p	hsa.miR.133a.3p	0.131102	0.45284	0.170868	0.325054	-0.0397667	0.0397667	0	0	0	0	0	0
hsa.let.7d.5p	hsa.miR.133a.3p	0.122129	0.483123	0.156303	0.368465	-0.0341737	0.0341737	0	0	0	0	0	0
hsa.let.7e.5p	hsa.miR.133a.3p	0.114846	0.509763	-0.0120448	0.945586	0.126891	0.126891	0	0	0	0	0	0
hsa.let.7f.1.3p	hsa.miR.133a.3p	0.182117	0.295062	-0.19171	0.269916	0.373828	0.373828	0	0	0	0	0	0
hsa.let.7f.2.3p	hsa.miR.133a.3p	0.358766	0.0343078	0.211022	0.223664	0.147744	0.147744	0	0	0	0	0	0
hsa.let.7f.5p	hsa.miR.133a.3p	0.0316527	0.856609	-0.188235	0.277691	0.219888	0.219888	0	0	0	0	0	0
hsa.let.7g.5p	hsa.miR.133a.3p	0.0728291	0.676585	-0.0829132	0.634692	0.155742	0.155742	0	0	0	0	0	0
hsa.let.7i.3p	hsa.miR.133a.3p	0.271249	0.114989	0.185434	0.285005	0.0858143	0.0858143	0	0	0	0	0	0
hsa.let.7i.5p	hsa.miR.133a.3p	0.0809524	0.642755	0.00952381	0.957097	0.0714286	0.0714286	0	0	0	0	0	0
hsa.miR.100.5p	hsa.miR.133a.3p	0.159384	0.359003	0.0481793	0.782915	0.111204	0.111204	0	0	0	0	0	0
hsa.miR.101.3p	hsa.miR.133a.3p	0.230532	0.182148	0.397479	0.0187143	-0.166947	0.166947	0	0	0	0	0	0
hsa.miR.101.5p	hsa.miR.133a.3p	0.379243	0.0246512	0.458345	0.00562239	-0.0791025	0.0791025	0	0	0	0	0	0
hsa.miR.103a.3p	hsa.miR.133a.3p	0.184034	0.28871	0.342017	0.0449241	-0.157983	0.157983	0	0	0	0	0	0
hsa.miR.103b	hsa.miR.133a.3p	0.159384	0.359003	0.259664	0.13179	-0.10028	0.10028	0	0	0	0	0	0
hsa.miR.106a.5p	hsa.miR.133a.3p	0.224124	0.195556	0.12486	0.474819	0.0992633	0.0992633	0	0	0	0	0	0
hsa.miR.106b.3p	hsa.miR.133a.3p	0.0705882	0.686033	-0.12493	0.473076	0.195518	0.195518	0	0	0	0	0	0
hsa.miR.106b.5p	hsa.miR.133a.3p	0.226611	0.189856	0.413165	0.0142519	-0.186555	0.186555	0	0	0	0	0	0
hsa.miR.107	hsa.miR.133a.3p	0.166106	0.338878	0.310364	0.0699902	-0.144258	0.144258	0	0	0	0	0	0
hsa.miR.10a.3p	hsa.miR.133a.3p	0.134286	0.441843	0.126344	0.469543	0.00794126	0.00794126	0	0	0	0	0	0
hsa.miR.10a.5p	hsa.miR.133a.3p	-0.29888	0.0814351	-0.219888	0.203605	-0.0789916	0.0789916	0	0	0	0	0	0
hsa.miR.10b.3p	hsa.miR.133a.3p	-0.0812013	0.642853	0.244296	0.157268	-0.325497	0.325497	0	0	0	0	0	0
hsa.miR.10b.5p	hsa.miR.133a.3p	-0.413725	0.0141109	-0.378711	0.0255448	-0.035014	0.035014	0	0	0	0	0	0
hsa.miR.1180.3p	hsa.miR.133a.3p	0.423279	0.0112908	0.00981768	0.955362	0.413461	0.413461	0	0	0	0	0	0
hsa.miR.1185.1.3p	hsa.miR.133a.3p	0.300896	0.0790137	0.12674	0.468141	0.174156	0.174156	0	0	0	0	0	0
hsa.miR.1197	hsa.miR.133a.3p	0.0831835	0.634735	-0.139708	0.423455	0.222891	0.222891	0	0	0	0	0	0
hsa.miR.122.3p	hsa.miR.133a.3p	-0.0759105	0.664717	-0.0946415	0.588653	0.018731	0.018731	0	0	0	0	0	0
hsa.miR.122.5p	hsa.miR.133a.3p	-0.384023	0.0227555	-0.384341	0.0226338	0.000318122	0.000318122	0	0	0	0	0	0
hsa.miR.1246	hsa.miR.133a.3p	-0.00868408	0.960512	-0.0123249	0.944308	0.00364085	0.00364085	0	0	0	0	0	0
hsa.miR.1255a	hsa.miR.133a.3p	0.323792	0.057764	0.13296	0.446402	0.190832	0.190832	0	0	0	0	0	0
hsa.miR.1255b.5p	hsa.miR.133a.3p	-0.169193	0.331231	0.208162	0.230149	-0.377355	0.377355	0	0	0	0	0	0
hsa.miR.125a.3p	hsa.miR.133a.3p	0.18829	0.278715	-0.394099	0.0191528	0.582389	0.582389	0	0	0	0	0	0
hsa.miR.125a.5p	hsa.miR.133a.3p	0.15014	0.387833	0.222689	0.197794	-0.072549	0.072549	0	0	0	0	0	0
hsa.miR.125b.2.3p	hsa.miR.133a.3p	0.276144	0.108327	-0.199118	0.251487	0.475262	0.475262	0	0	0	0	0	0
hsa.miR.125b.5p	hsa.miR.133a.3p	0.263866	0.125486	0.262465	0.127562	0.00140056	0.00140056	0	0	0	0	0	0
hsa.miR.126.3p	hsa.miR.133a.3p	0.253501	0.141459	0.194398	0.262036	0.0591036	0.0591036	0	0	0	0	0	0
hsa.miR.126.5p	hsa.miR.133a.3p	-0.0165266	0.925151	0.113445	0.514969	-0.129972	0.129972	0	0	0	0	0	0
hsa.miR.1260a	hsa.miR.133a.3p	0.147899	0.395021	0.30084	0.0793838	-0.152941	0.152941	0	0	0	0	0	0
hsa.miR.1260b	hsa.miR.133a.3p	0.109244	0.530748	0.203922	0.239021	-0.0946779	0.0946779	0	0	0	0	0	0
hsa.miR.127.3p	hsa.miR.133a.3p	0.168067	0.333142	0.0212885	0.903491	0.146779	0.146779	0	0	0	0	0	0
hsa.miR.1273h.3p	hsa.miR.133a.3p	0.407843	0.015652	0.311292	0.068718	0.0965514	0.0965514	0	0	0	0	0	0
hsa.miR.1277.5p	hsa.miR.133a.3p	0.0864971	0.621259	0.0756474	0.665812	0.0108497	0.0108497	0	0	0	0	0	0
[truncated: 105,416 more rows]
[truncated: 2 more columns]
